# Supplementary material for: Endangered Deep‐Snow Mountain Caribou Have a Distinct Winter Diet and Gut Microbiome That May Be Altered by Maternal Penning
Source: Mol Ecol. 2025 May 7;34(11):e17783. doi: 10.1111/mec.17783 (PMC12100581; doi:10.1111/mec.17783)
Supplement: Supplementary file 2 — Table S1. [file MEC-34-e17783-s002.xlsx]

## Sheet: S1
Table S1: PCR primers used for amplicon sequencing reactions.
Primer name	Target	Sequence	Amplicon size (bp)	Reference
ITS9F	Fungal ITS2	GAACGCAGCRAAIIGYGA	280-420	Menkis et al., 2012; White et al., 1990
ITS4R		TCCTCCGCTTATTGATATGC
515F-Y	Archaeal and Bacterial 16S rRNA V4-V5	GTGYCAGCMGCCGCGGTAA	412	Parada et al., 2015
926R		CCGYCAATTYMTTTRAGTTT
565F	Eukaryotic 18S rRNA V4	CCAGCASCYGCGGTAATTCC	384	Stoeck et al., 2010
948R		ACTTTCGTTCTTGATYRA
ITS2F	Plant ITS2	ATGCGATACTTGGTGTGAAT	100-480	Chen et al., 2010
ITS3R		GACGCTTCTCCAGACTACAAT

## Sheet: S2
Table S2: Alpha diversity estimates and statistical comparisons. Results of Levene's tests, ANOVAs and Tukey's post hoc tests for significant differences in species richness ("Observed"), Shannon diversity ("Shannon"), and Faith's phylogenetic diversity ("PD") in each caribou population (top) and herd (bottom). Richness and diversity were estimated via rarefaction and extrapolation using iNext. A…
AMONG CARIBOU POPULATIONS
		16S				18S				fungal ITS				plant ITS				protists				algae				lichens
	Population	Observed	Shannon	PD		Observed	Shannon	PD		Observed	Shannon	PD		Observed	Shannon	PD		Observed	Shannon	PD		Observed	Shannon	PD		Observed	Shannon	PD
mean (sd)	deep-snow	370 (82)	3.25 (0.40)	31.15 (5.48)		40 (26)	2.05 (0.50)	8.84 (4.04)		141 (100)	1.59 (0.76)	19.81 (10.92)		3 (2)	0.28 (0.44)	0.67 (0.20)		13 (6)	1.42 (0.55)	6.03 (2.63)		7 (5)	0.84 (0.67)	0.73 (0.70)		9 (6)	1.23 (0.45)	1.38 (1.07)
	shallow-snow	805 (71)	4.46 (0.25)	52.41 (4.69)		129 (15)	2.85 (0.30)	22.60 (3.00)		443 (66)	3.98 (0.30)	52.71 (5.29)		30 (5)	1.37 (0.36)	6.29 (0.95)		33 (9)	1.75 (0.42)	14.62 (2.12)		32 (4)	1.75 (0.39)	2.09 (0.41)		27 (5)	1.48 (0.19)	3.41 (1.20)
	Rev. pen	646 (73)	4.25 (0.25)	39.83 (4.22)		170 (25)	2.80 (0.35)	29.55 (4.58)		519 (101)	3.34 (1.10)	63.27 (17.41)		58 (13)	1.41 (0.44)	7.94 (1.35)		54 (10)	2.28 (0.27)	18 (3.97)		41 (9)	2.03 (0.47)	2.9 (0.84)		22 (8)	1.78 (0.25)	2.96 (1.30)
	LARS	993 (42)	5.08 (0.11)	62.94 (2.91)		110 (27)	2.24 (0.54)	24.42 (4.46)		344 (73)	3.22 (0.58)	48.06 (5.57)		29 (7)	0.89 (0.44)	3.84 (1.15)		51 (15)	2.06 (0.53)	18.96 (2.80)		17 (10)	0.69 (0.47)	1.33 (0.51)		2 (1)	0.30 (0.41)	1.08 (0.07)
Levene's test	F	1.41426	4.27558	1.32222		0.945549	1.64892	0.881295		0.831346	2.64017	2.55455		2.49965	0.110882	0.883185		3.01561	2.4663	2.81814		1.92464	1.87674	0.674895		6.4144	2.84711	1.81658
	df	3	3	3		3	3	3		3	3	3		3	3	3		3	3	3		3	3	3		3	3	3
	p	0.247087	0.00828871	0.275216		0.424191	0.187264	0.455786		0.48162	0.0570716	0.0632452		0.0736855	0.953232	0.458985		0.0365414	0.0704731	0.046253		0.135211	0.143151	0.571122		0.000767597	0.0449714	0.156429
ANOVA	F	250.686	117.963	154.024		99.9262	13.1055	99.34		67.1959	33.9272	57.3214		58.632	11.3871	42.105		78.3032	12.2903	84.5046		80.5919	21.8085	33.7591		46.5683	32.7422	11.1542
	df	3	3	3		3	3	3		3	3	3		3	3	3		3	3	3		3	3	3		3	3	3
	p	< 0.001	< 0.001	< 0.001		< 0.001	< 0.001	< 0.001		< 0.001	< 0.001	< 0.001		< 0.001	< 0.001	< 0.001		< 0.001	< 0.001	< 0.001		< 0.001	< 0.001	< 0.001		< 0.001	< 0.001	< 0.001
Tukey's post hoc tests	DS v. SS	< 0.001	< 0.001	< 0.001		< 0.001	< 0.001	< 0.001		< 0.001	< 0.001	< 0.001		< 0.001	< 0.001	< 0.001		< 0.001	0.24275	< 0.001		< 0.001	< 0.001	< 0.001		< 0.001	0.241992	< 0.001
	DS v. RP	< 0.001	< 0.001	< 0.001		< 0.001	< 0.001	< 0.001		< 0.001	< 0.001	< 0.001		< 0.001	< 0.001	< 0.001		< 0.001	< 0.001	< 0.001		< 0.001	< 0.001	< 0.001		< 0.001	< 0.001	< 0.001
	DS v. LARS	< 0.001	< 0.001	< 0.001		< 0.001	0.613984	< 0.001		< 0.001	< 0.001	< 0.001		< 0.001	0.0426255	0.00557621		< 0.001	< 0.001	< 0.001		< 0.001	0.855045	0.059633		0.00932922	< 0.001	0.971787
	SS v. RP	< 0.001	0.362943	< 0.001		< 0.001	0.993869	0.000624411		0.184913	0.188581	0.11693		7.31645e-09	0.995679	0.00759889		< 0.001	0.0435038	0.0333125		0.0170721	0.597826	0.0213907		0.304868	0.224987	0.766145
	SS v. LARS	< 0.001	< 0.001	< 0.001		0.26241	0.01167	0.721259		0.0563617	0.10311	0.768612		1	0.0485431	< 0.001		< 0.001	0.410469	0.00485969		< 0.001	< 0.001	0.0413436		< 0.001	< 0.001	0.0163554
	RP v. LARS	< 0.001	< 0.001	< 0.001		< 0.001	0.00948885	0.00888204		< 0.001	0.9788	0.00444493		< 0.001	0.0125555	< 0.001		0.880568	0.643495	0.828644		< 0.001	< 0.001	< 0.001		< 0.001	< 0.001	0.0575667
AMONG DEEP-SNOW CARIBOU HERDS
		16S				18S				fungal ITS				PITS				protists				algae				lichens
	Herd	Observed	Shannon	PD		Observed	Shannon	PD		Observed	Shannon	PD		Observed	Shannon	PD		Observed	Shannon	PD		Observed	Shannon	PD		Observed	Shannon	PD
mean (sd)	Hart Ranges	407 (79)	3.36 (0.35)	32.07 (5.35)		46 (35)	1.91 (0.3)	8.48 (3.33)		157 (76)	0.96 (0.55)	17.64 (1.85)		1 (NA)	0 (NA)	0 (NA)		13 (6)	1.32 (0.58)	5.62 (1.39)		7 (6)	0.71 (0.5)	0.53 (0.36)		8 (6)	1.3 (0.56)	0.45 (0.37)
	N. Cariboo	431 (57)	3.46 (0.16)	36.37 (2.37)		39 (13)	2.03 (0.37)	9.23 (0.89)		138 (48)	1.81 (0.81)	24.46 (6.4)		-	-	-		11 (2)	1.17 (0.68)	5.54 (0.96)		6 (3)	0.87 (0.58)	0.5 (0.2)		11 (5)	1.49 (0.13)	1.64 (1.34)
	Barkerville	344 (18)	3.14 (0.2)	28.57 (1.47)		19 (17)	1.73 (0.25)	5.26 (1.27)		71 (84)	1.57 (0.5)	13.15 (9.58)		1 (NA)	0 (NA)	0 (NA)		11 (2)	1.7 (0.24)	4.45 (0.38)		3 (3)	0.17 (0.29)	0.51 (NA)		9 (5)	0.99 (0.23)	1.8 (0.55)
	Wells Gr. N.	334 (75)	3.17 (0.11)	27.74 (2.94)		34 (22)	1.95 (0.64)	7.78 (2.42)		127 (78)	1.94 (0.54)	21.21 (11.69)		-	-	-		12 (1)	1.54 (0.59)	5.72 (1.26)		6 (5)	0.64 (0.73)	0.5 (0.1)		11 (5)	1.3 (0.57)	1.76 (1.32)
	Columbia N.	262 (49)	2.62 (0.1)	25.68 (3.78)		35 (7)	2.15 (0.42)	7.9 (0.87)		89 (56)	1.22 (0.2)	11.18 (3.38)		-	-	-		8 (2)	0.92 (0.27)	4.7 (1.26)		4 (2)	0.87 (0.18)	0.59 (0.64)		3 (1)	1.05 (0.61)	-
	Cen. Selk.	452 (34)	3.9 (0.07)	39.35 (1.93)		79 (14)	2.99 (0.08)	18.14 (1.51)		332 (104)	2.87 (0.69)	41.81 (5.61)		4 (3)	0.47 (0.5)	0.67 (0.2)		26 (11)	1.99 (0.16)	12.54 (2.3)		16 (1)	2.09 (0.09)	1.91 (1.19)		15 (6)	1.25 (0.11)	2.32 (0.74)
Levene's test	F	0.835351	1.52066	1.66512		0.660312	2.03143	1.24226		0.225038	0.492473	1.00701		-	-	-		1.74622	1.13067	0.719099		1.01061	1.39086	1.21508		0.62791	1.42245	2.43116
	df	5	5	5		5	5	5		5	5	5		-	-	-		5	5	5		5	5	5		5	5	5
	p	0.538707	0.224102	0.184908		0.657181	0.113604	0.323419		0.947893	0.778467	0.435958		-	-	-		0.165968	0.373599	0.61602		0.437274	0.269872	0.349422		0.680216	0.253585	0.0728093
ANOVA	F	5.51688	13.446	8.22241		2.83434	4.36336	13.9555		5.37084	6.02461	8.5814		-	-	-		6.07553	2.25822	17.9727		3.63907	5.13122	3.06453		2.61304	0.72832	2.95413
	df	5	5	5		5	5	5		5	5	5		-	-	-		5	5	5		5	5	5		5	5	5
	p	0.00193472	< 0.001	< 0.001		0.0401353	0.00654706	< 0.001		0.00204843	0.00105447	< 0.001		-	-	-		0.00111715	0.0842588	< 0.001		0.0167143	0.00345036	0.0420794		0.0517851	0.609357	0.0387574
Tukey's post hoc tests	Hart.NCoo	0.98746	0.982211	0.41781		0.99691	0.995683	0.993521		0.998503	0.175339	0.649932		-	-	-		0.974836	0.996362	0.999998		0.999908	0.995735	0.999999		0.947368	0.983544	0.327561
	Hart.BV	0.494584	0.52713	0.566916		0.377413	0.968785	0.161692		0.38924	0.437664	0.885408		-	-	-		0.955189	0.777559	0.631106		0.784046	0.62227	1		0.999285	0.86879	0.157869
	Hart.WG	0.344779	0.67967	0.341441		0.944144	0.999963	0.993425		0.982542	0.0584739	0.952976		-	-	-		0.999976	0.970891	0.999995		0.999307	0.999885	1		0.84823	1	0.178241
	Hart.CmbN	0.010721	0.000242635	0.0871511		0.970788	0.917203	0.997987		0.644184	0.963955	0.638495		-	-	-		0.545368	0.788705	0.857425		0.855005	0.994503	0.999981		0.57866	0.934737	0.99976
	Hart.CSK	0.880537	0.0185073	0.0710718		0.304424	0.00743196	2.62316e-05		0.0265305	0.000578266	0.00072061		-	-	-		0.00585957	0.388336	1.29978e-06		0.0579527	0.00767172	0.0345902		0.353523	0.999989	0.0673544
	NCoo.BV	0.301062	0.300715	0.0378334		0.779196	0.857694	0.11375		0.757742	0.984301	0.208297		-	-	-		1	0.612167	0.801094		0.917043	0.469221	1		0.994636	0.60521	0.999789
	NCoo.WG	0.204963	0.412087	0.0176384		0.999256	0.999606	0.917484		0.999919	0.999327	0.982336		-	-	-		0.993792	0.869533	0.999937		0.999999	0.983437	1		0.999956	0.989063	0.999942
	NCoo.CmbN	0.00803805	0.000249839	0.00416		0.999795	0.997806	0.952205		0.922895	0.60431	0.0971393		-	-	-		0.953529	0.978149	0.936992		0.960442	1	0.999914		0.250466	0.70491	0.704442
	NCoo.CSK	0.996845	0.122609	0.881492		0.230167	0.0437002	0.000305657		0.0264996	0.164684	0.041518		-	-	-		0.00356756	0.287349	5.34736e-06		0.0725029	0.0426513	0.0492793		0.869337	0.982167	0.91397
	BV.WGN	0.999844	0.999893	0.998989		0.90686	0.944438	0.470995		0.83536	0.891057	0.490696		-	-	-		0.987924	0.995472	0.630795		0.927591	0.781038	1		0.971262	0.895429	1
	BV.CmbN	0.371553	0.0189814	0.83065		0.904244	0.607231	0.485153		0.998535	0.913935	0.997734		-	-	-		0.954174	0.218974	0.999666		0.999902	0.456084	0.999995		0.46097	0.999974	0.589647
	BV.CSK	0.179242	0.00116187	0.00528891		0.0166172	0.00289822	7.17763e-07		0.000997775	0.0383814	0.00017255		-	-	-		0.00202126	0.961664	2.42794e-07		0.0157043	0.00156479	0.319165		0.576406	0.971848	0.964672
	WGN.CmbN	0.505158	0.0115701	0.952908		1	0.971638	0.999999		0.965416	0.341391	0.264217		-	-	-		0.703642	0.445738	0.841972		0.968282	0.980411	0.999934		0.13678	0.948575	0.612234
	WGN.CSK	0.12033	0.00186795	0.00250672		0.107225	0.0172602	2.1606e-05		0.0117457	0.231945	0.00718212		-	-	-		0.00717123	0.806922	3.99896e-06		0.046997	0.00825364	0.0717856		0.916623	0.999987	0.953199
	CmbN.CSK	0.00535781	1.57754e-06	0.000671878		0.149815	0.099092	4.82612e-05		0.00229216	0.00529815	7.00829e-05		-	-	-		0.000553215	0.0880849	8.77229e-07		0.0148006	0.0447135	0.07143		0.0369292	0.989477	0.35216

## Sheet: S3
Table S3: Lichen fungal symbiont genera detected in the LARS reindeer. Prevalence indicates the number of individuals in which each genus was detected; mean relative abundance is the mean relative abundance of all fungal ITS reads.
OTU ID	Family	Genus	Prev.	Mean relative abundance (%)
OTU-FITS-428	Arthoniaceae	Arthonia	4	0.0307595
OTU-FITS-891	Caliciaceae	uncl.	2	0.0592985
OTU-FITS-513	Lecanoraceae	Lecanora	1	0.013034
OTU-FITS-536	Lecanoraceae	Scoliciosporum	3	0.0390289
OTU-FITS-345	Pannariaceae	Pectenia	1	0.140056
OTU-FITS-922	Pannariaceae	Pectenia	3	0.0308743
OTU-FITS-456	Parmeliaceae	Parmelia	7	0.247843
OTU-FITS-9	Physciaceae	Phaeophyscia	1	0.094136
OTU-FITS-646	Ramalinaceae	uncl.	1	0.00747999
OTU-FITS-178	Verrucariaceae	uncl.	3	0.00867407
OTU-FITS-298	Verrucariaceae	uncl.	4	0.0180373
OTU-FITS-299	Verrucariaceae	uncl.	8	0.0607173

## Sheet: S4
Table S4: Statistical results for beta diversity comparisons. Results of permutational multivariate analyses of variance (PERMANOVAs) and tests for homogeneity of multivariate dispersion among caribou populations and deep-snow caribou herds. Pairwise comparisons are shown for among-population comparisons; however, due to the small sample sizes of individual herds, we did not perform pairwise comp…
			16S					18S					fungal ITS					plant ITS					protists					algae					lichens
			F / t	df	R2	p		F / t	df	R2	p		F / t	df	R2	p		F / t	df	R2	p		F / t	df	R2	p		F / t	df	R2	p		F / t	df	R2	p
all caribou	PERMANOVA	Bray-Curtis	27.3322	3	0.569434	0.000999001		15.7171	3	0.431981	0.000999001		15.8761	3	0.430526	0.000999001		17.7529	3	0.577276	0.000999001		17.0525	3	0.452091	0.000999001		42.2615	3	0.678774	0.000999001		26.0153	2	0.505001	0.000999001
		Jaccard	16.8967	3	0.449819	0.000999001		9.46549	3	0.314133	0.000999001		10.0783	3	0.324287	0.000999001		10.2512	3	0.440889	0.000999001		10.4278	3	0.335358	0.000999001		26.8606	3	0.573202	0.000999001		15.6204	2	0.379869	0.000999001
		Aitchison	21.157	3	0.505862	0.000999001		16.9658	3	0.450829	0.000999001		20.8123	3	0.497756	0.000999001		17.8582	3	0.578718	0.000999001		16.4612	3	0.443365	0.000999001		20.5564	3	0.506859	0.000999001		21.4525	2	0.456898	0.000999001
		weighted UniFrac	24.5196	3	0.542634	0.000999001		15.7666	3	0.432753	0.000999001		19.2226	3	0.477905	0.000999001		18.56	3	0.588086	0.000999001		17.8876	3	0.463959	0.000999001		39.8834	3	0.666018	0.000999001		27.0708	2	0.51494	0.000999001
		unweighted UniFrac	19.5625	3	0.486277	0.000999001		24.2436	3	0.539824	0.000999001		14.4797	3	0.408113	0.000999001		24.7726	3	0.655836	0.000999001		33.9584	3	0.621663	0.000999001		23.8465	3	0.543863	0.000999001		13.1387	2	0.34004	0.000999001
	multivariate dispersion	Bray-Curtis	16.8056	3	-	0.001		10.0535	3	-	0.001		4.71604	3	-	0.009		0.965288	3	-	0.426		2.01707	3	-	0.107		5.87554	3	-	0.002		10.24	2	-	0.001
		Jaccard	16.813	3	-	0.001		9.53151	3	-	0.001		3.09975	3	-	0.031		0.501978	3	-	0.673		1.82928	3	-	0.144		5.36465	3	-	0.005		12.5256	2	-	0.002
		Aitchison	25.5031	3	-	0.001		2.89012	3	-	0.045		16.3655	3	-	0.001		5.8579	3	-	0.002		14.6919	3	-	0.001		8.25781	3	-	0.001		5.39462	2	-	0.008
		weighted UniFrac	4.60211	3	-	0.004		16.744	3	-	0.001		5.22392	3	-	0.003		0.154974	3	-	0.932		2.16793	3	-	0.12		3.53955	3	-	0.021		4.46594	2	-	0.012
		unweighted UniFrac	30.2659	3	-	0.001		5.93924	3	-	0.002		17.2163	3	-	0.001		0.735386	3	-	0.517		2.85418	3	-	0.042		14.7641	3	-	0.001		12.738	2	-	0.001
deep-snow caribou	PERMANOVA	Bray-Curtis	2.79138	5	0.388156	0.001		2.96342	5	0.402451	0.001		14.7739	5	0.762567	0.001		-	-	-	-		2.81894	5	0.390492	0.001		2.50167	5	0.384773	0.008		2.93391	5	0.389427	0.001
		Jaccard	2.33399	5	0.346598	0.001		2.16276	5	0.32955	0.001		7.90169	5	0.63205	0.001		-	-	-	-		2.10425	5	0.323519	0.001		2.36377	5	0.371442	0.004		2.2971	5	0.333053	0.001
		Aitchison	2.16105	5	0.329375	0.001		3.48674	5	0.442101	0.001		3.48177	5	0.430818	0.001		-	-	-	-		3.77327	5	0.46166	0.001		1.86041	5	0.317454	0.002		2.13604	5	0.317106	0.001
		weighted UniFrac	2.83352	5	0.391721	0.001		3.36409	5	0.433289	0.001		12.1499	5	0.725372	0.001		-	-	-	-		2.85453	5	0.393483	0.012		2.1545	5	0.350069	0.005		2.06428	5	0.309753	0.004
		unweighted UniFrac	2.28633	5	0.341941	0.001		3.45339	5	0.439732	0.001		3.14879	5	0.406359	0.001		-	-	-	-		5.11206	5	0.537429	0.001		1.56931	5	0.281778	0.053		2.70687	5	0.370456	0.001
	multivariate dispersion	Bray-Curtis	3.1536	5	-	0.027		4.77932	5	-	0.001		0.849069	5	-	0.547		0.795228	2	-	0.508333		1.03165	5	-	0.419		0.802093	5	-	0.538		5.91956	5	-	0.001
		Jaccard	3.21667	5	-	0.025		4.65722	5	-	0.009		0.920393	5	-	0.478		1.07503	2	-	0.508333		0.950729	5	-	0.474		1.12703	5	-	0.386		8.01811	5	-	0.001
		Aitchison	1.83263	5	-	0.141		10.8416	5	-	0.001		3.50579	5	-	0.009		6.29004	2	-	0.108333		6.19343	5	-	0.004		0.858752	5	-	0.515		2.18486	5	-	0.095
		weighted UniFrac	2.46513	5	-	0.042		2.96221	5	-	0.028		0.81008	5	-	0.534		0.616039	2	-	0.708333		1.33632	5	-	0.3		0.987725	5	-	0.471		2.94778	5	-	0.035
		unweighted UniFrac	3.47114	5	-	0.02		2.11622	5	-	0.093		1.43291	5	-	0.25		0.902785	2	-	0.708333		1.51765	5	-	0.216		0.557596	5	-	0.745		2.3493	5	-	0.073
all caribou	Bray-Curtis: pairwise PERMANOVA	DS vs. SS	14.6387	1	0.289081	0.001			13.4466	0.271941	0.001		19.8785	1	0.349491	0.001		8.03195	1	0.381893	0.002		13.2061	1	0.268384	0.001		30.0535	1	0.469194	0.001		30.4999	1	0.451851	0.001
		DS vs. RP	27.0638	1	0.397624	0.001			22.148	0.350732	0.001		10.9371	1	0.206605	0.001		8.84094	1	0.329383	0.001		24.7734	1	0.376648	0.001		35.7212	1	0.478059	0.001		18.5874	1	0.306787	0.001
		DS vs. LARS	58.874	1	0.601528	0.001			12.3975	0.241207	0.001		13.2917	1	0.249414	0.001		10.4676	1	0.395486	0.001		17.0676	1	0.304411	0.001		36.2029	1	0.494555	0.001		-	-	-	-
		SS vs. RP	14.1364	1	0.380661	0.001			20.0806	0.466116	0.001		19.003	1	0.45242	0.001		24.6836	1	0.517654	0.001		16.1156	1	0.411999	0.001		49.8246	1	0.684173	0.001		39.535	1	0.632206	0.001
		SS vs. LARS	35.7825	1	0.630168	0.001			12.4392	0.371994	0.001		30.3741	1	0.591234	0.001		24.0597	1	0.533951	0.001		10.4833	1	0.332979	0.001		105.859	1	0.834462	0.001		-	-	-	-
		RP vs. LARS	20.0646	1	0.435575	0.001			15.6861	0.376291	0.001		13.4613	1	0.341126	0.001		28.1449	1	0.519807	0.001		18.4924	1	0.41563	0.001		88.6496	1	0.773222	0.001		-	-	-	-
	Jaccard: pairwise PERMANOVA	DS vs. SS	10.4673	1	0.225262	0.001			8.27672	0.186932	0.001		12.7539	1	0.25634	0.001		5.33704	1	0.291053	0.002		8.26254	1	0.186671	0.001		20.3993	1	0.374992	0.001		18.4578	1	0.332826	0.001
		DS vs. RP	16.2408	1	0.283727	0.001			13.226	0.243905	0.001		7.76101	1	0.155966	0.001		5.73469	1	0.241617	0.001		15.0099	1	0.267987	0.001		23.057	1	0.371546	0.001		11.4989	1	0.214937	0.001
		DS vs. LARS	32.7815	1	0.456685	0.001			7.53482	0.161918	0.001		9.2435	1	0.18771	0.001		7.01107	1	0.304683	0.001		10.4628	1	0.211528	0.001		25.1694	1	0.404852	0.001		-	-	-	-
		SS vs. RP	9.39174	1	0.289942	0.001			10.8547	0.320626	0.001		10.5365	1	0.314181	0.001		12.6868	1	0.355505	0.001		9.4117	1	0.29038	0.001		26.6503	1	0.53676	0.001		20.9153	1	0.476265	0.001
		SS vs. LARS	20.3958	1	0.492702	0.001			7.45814	0.262074	0.001		14.7063	1	0.411868	0.001		12.8088	1	0.37886	0.001		6.58482	1	0.238712	0.001		51.2069	1	0.709169	0.001		-	-	-	-
		RP vs. LARS	13.3249	1	0.338841	0.001			9.43734	0.266311	0.001		8.29664	1	0.241908	0.001		15.1993	1	0.368921	0.001		11.0426	1	0.298105	0.001		43.3411	1	0.625042	0.001		-	-	-	-
	Aitchison: pairwise PERMANOVA	DS vs. SS	13.1898	1	0.268141	0.001			17.4247	0.326155	0.001		24.3451	1	0.396854	0.001		8.45239	1	0.394007	0.002		13.5085	1	0.272852	0.001		30.9667	1	0.476655	0.001		28.0794	1	0.431463	0.001
		DS vs. RP	15.3266	1	0.272102	0.001			18.5459	0.311456	0.001		17.1303	1	0.289705	0.001		7.62176	1	0.297472	0.001		18.1258	1	0.306564	0.001		20.4164	1	0.343616	0.001		15.1571	1	0.265183	0.001
		DS vs. LARS	38.8518	1	0.499048	0.001			16.0948	0.29213	0.001		25.7009	1	0.39118	0.001		7.86206	1	0.32948	0.001		22.3324	1	0.364121	0.001		13.9972	1	0.274469	0.001		-	-	-	-
		SS vs. RP	13.417	1	0.368426	0.001			12.6338	0.354545	0.001		17.9411	1	0.438218	0.001		26.5771	1	0.536077	0.001		10.2405	1	0.308073	0.001		14.8814	1	0.392841	0.001		23.8217	1	0.508774	0.001
		SS vs. LARS	24.5083	1	0.538546	0.001			18.2642	0.465162	0.001		23.2201	1	0.525103	0.001		25.2329	1	0.545778	0.001		13.5757	1	0.392637	0.001		29.0793	1	0.580665	0.001		-	-	-	-
		RP vs. LARS	24.1988	1	0.482059	0.001			18.0427	0.409663	0.001		17.7843	1	0.40618	0.001		20.8017	1	0.444464	0.001		17.7385	1	0.405558	0.001		18.5463	1	0.416338	0.001		-	-	-	-
	weighted unifrac: pairwise PERMANOVA	DS vs. SS	10.4078	1	0.224268	0.001			12.9575	0.264669	0.001		22.7839	1	0.381104	0.001		7.96695	1	0.379977	0.001		10.4954	1	0.22573	0.001		19.8519	1	0.368638	0.001		49.4302	1	0.571909	0.001
		DS vs. RP	21.1497	1	0.340302	0.001			21.0656	0.339408	0.001		16.1538	1	0.277778	0.001		12.0953	1	0.401901	0.001		27.93	1	0.405193	0.001		52.3238	1	0.572948	0.001		9.06012	1	0.17744	0.001
		DS vs. LARS	46.8207	1	0.545564	0.001			17.6396	0.311436	0.001		20.6756	1	0.340756	0.001		4.54626	1	0.221269	0.009		17.5592	1	0.310457	0.001		22.0482	1	0.373394	0.001		-	-	-	-
		SS vs. RP	15.0775	1	0.395969	0.001			13.9509	0.377552	0.001		18.8076	1	0.449861	0.001		28.0526	1	0.549484	0.001		19.0303	1	0.452775	0.001		49.1483	1	0.681212	0.001		34.8869	1	0.602673	0.001
		SS vs. LARS	39.8698	1	0.655001	0.001			4.78183	0.185473	0.005		41.6085	1	0.664582	0.001		19.2141	1	0.477795	0.001		1.8953	1	0.0827813	0.143		67.8661	1	0.763689	0.001		-	-	-	-
		RP vs. LARS	20.6628	1	0.442811	0.001			24.906	0.489255	0.001		9.47155	1	0.267018	0.001		32.4482	1	0.555162	0.001		34.0208	1	0.566817	0.001		72.7653	1	0.73675	0.001		-	-	-	-
	unweighted unifrac: pairwise PERMANOVA	DS vs. SS	12.9413	1	0.264424	0.001			22.4133	0.383702	0.001		12.9321	1	0.258994	0.001		17.4828	1	0.57353	0.001		32.631	1	0.475456	0.001		23.9575	1	0.413363	0.001		13.8412	1	0.272244	0.001
		DS vs. RP	13.1532	1	0.242889	0.001			28.0241	0.406005	0.001		13.9111	1	0.248808	0.001		22.9948	1	0.56092	0.001		38.0561	1	0.481381	0.001		28.5766	1	0.422877	0.001		12.272	1	0.22612	0.001
		DS vs. LARS	34.9863	1	0.472875	0.001			31.6595	0.448057	0.001		17.3607	1	0.302659	0.001		17.7171	1	0.525464	0.001		61.0972	1	0.610379	0.001		23.323	1	0.386635	0.001		-	-	-	-
		SS vs. RP	12.2083	1	0.346744	0.001			12.1431	0.345533	0.001		11.2099	1	0.327679	0.001		30.1145	1	0.566973	0.001		9.57619	1	0.293963	0.001		14.2504	1	0.382557	0.001		13.8659	1	0.376116	0.001
		SS vs. LARS	24.2111	1	0.535512	0.001			19.3796	0.479936	0.001		17.9541	1	0.460904	0.001		29.7729	1	0.586394	0.001		28.747	1	0.577864	0.001		19.998	1	0.487779	0.001		-	-	-	-
		RP vs. LARS	23.9455	1	0.479433	0.001			21.0852	0.447809	0.001		13.652	1	0.344295	0.001		27.4626	1	0.513679	0.001		21.1053	1	0.448045	0.001		19.9163	1	0.433752	0.001		-	-	-	-
all caribou	Bray-Curtis: pairwise dispersion	DS vs. SS	1.39358	1	-	0.171988		3.12454	1	-	0.00350973		3.03948	1	-	0.00433365		0.882964	1	-	0.393291		0.254535	1	-	0.800531		2.51792	1	-	0.0166802		4.29578	1	-	0.000120988
		DS vs. RP	-4.06067	1	-	0.000214947		4.83272	1	-	1.91798e-05		0.722964	1	-	0.473709		0.870562	1	-	0.395456		2.27658	1	-	0.0281003		2.05087	1	-	0.0470408		1.85506	1	-	0.0706159
		DS vs. LARS	2.41514	1	-	0.0205164		0.782014	1	-	0.438929		2.5162	1	-	0.0159769		1.2834	1	-	0.217629		-0.187684	1	-	0.852097		3.00918	1	-	0.00469489		-	1	-	-
		SS vs. RP	8.2275	1	-	2.64231e-08		-1.12308	1	-	0.272989		2.61835	1	-	0.0153648		0.328887	1	-	0.745217		-1.99563	1	-	0.0579496		1.94604	1	-	0.0639683		3.36091	1	-	0.00270249
		SS vs. LARS	-1.64755	1	-	0.114327		2.40599	1	-	0.0254222		1.01201	1	-	0.323051		-0.731347	1	-	0.47265		0.371644	1	-	0.713882		-0.416158	1	-	0.681517		-	1	-	-
		RP vs. LARS	-10.4614	1	-	8.22035e-11		3.97005	1	-	0.000505453		-1.83	1	-	0.0787386		-1.14909	1	-	0.260981		2.01736	1	-	0.0540912		-1.95833	1	-	0.061001		-	1	-	-
	Jaccard: pairwise dispersion	DS vs. SS	1.50467	1	-	0.141133		3.07889	1	-	0.00396225		2.29469	1	-	0.0275229		0.417144	1	-	0.68338		0.240711	1	-	0.811145		2.40795	1	-	0.021614		4.87856	1	-	2.05174e-05
		DS vs. RP	-3.90843	1	-	0.000340887		4.74109	1	-	2.56913e-05		0.121425	1	-	0.903934		0.313428	1	-	0.757559		2.21177	1	-	0.0326139		1.66642	1	-	0.103642		1.78421	1	-	0.0816151
		DS vs. LARS	2.66273	1	-	0.0112043		0.939291	1	-	0.353363		1.83672	1	-	0.0736905		0.808363	1	-	0.430737		-0.0413073	1	-	0.967262		3.0535	1	-	0.00417559		-	1	-	-
		SS vs. RP	8.74341	1	-	9.03514e-09		-0.987152	1	-	0.33384		2.89685	1	-	0.00813105		0.347263	1	-	0.731551		-1.84243	1	-	0.0783409		1.93804	1	-	0.0649897		3.72811	1	-	0.00110232
		SS vs. LARS	-1.6095	1	-	0.122438		2.21627	1	-	0.0378498		0.786226	1	-	0.440517		-0.715474	1	-	0.482196		0.229604	1	-	0.820621		-0.592856	1	-	0.559609		-	1	-	-
		RP vs. LARS	-10.868	1	-	3.6445e-11		3.65113	1	-	0.00115321		-1.97143	1	-	0.0594042		-1.14424	1	-	0.26295		1.76418	1	-	0.0894497		-2.20466	1	-	0.0365283		-	1	-	-
	Aitchison: pairwise dispersion	DS vs. SS	1.27928	1	-	0.208984		0.998858	1	-	0.32453		-3.72077	1	-	0.00065714		-3.39268	1	-	0.00480948		-0.566008	1	-	0.5749		2.54623	1	-	0.0155892		2.33468	1	-	0.0250948
		DS vs. RP	-5.97089	1	-	4.75952e-07		-1.88122	1	-	0.0670564		-5.68236	1	-	1.13611e-06		-4.07469	1	-	0.000711166		-5.56569	1	-	1.79095e-06		-2.62626	1	-	0.0122723		-1.23042	1	-	0.225387
		DS vs. LARS	3.03655	1	-	0.00425134		-0.465007	1	-	0.644513		-2.59782	1	-	0.0130686		-0.590449	1	-	0.563137		-3.82536	1	-	0.000459865		0.0606835	1	-	0.951938		-	1	-	-
		SS vs. RP	7.45455	1	-	1.40937e-07		5.60912	1	-	1.04314e-05		2.39862	1	-	0.0249596		1.18455	1	-	0.248291		6.49976	1	-	1.24207e-06		6.07244	1	-	3.41132e-06		4.76204	1	-	8.4244e-05
		SS vs. LARS	-1.53885	1	-	0.138774		2.70065	1	-	0.0133906		-2.13913	1	-	0.0443309		-1.94631	1	-	0.0651203		3.30911	1	-	0.00333804		3.51174	1	-	0.00207408		-	1	-	-
		RP vs. LARS	-9.75364	1	-	3.55477e-10		-2.17118	1	-	0.0392303		-4.17318	1	-	0.000297232		-3.00085	1	-	0.00587338		-1.07072	1	-	0.294136		-3.12235	1	-	0.00436421		-	1	-	-
	weighted unifrac: pairwise dispersion	DS vs. SS	1.98398	1	-	0.0549225		1.12856	1	-	0.266548		3.16608	1	-	0.0030896		-0.0043531	1	-	0.996593		-0.0870775	1	-	0.931092		2.08342	1	-	0.044802		3.43013	1	-	0.0014971
		DS vs. RP	-0.140714	1	-	0.888785		8.22855	1	-	3.22414e-10		-0.454853	1	-	0.651557		0.353321	1	-	0.727952		2.03114	1	-	0.0487578		0.574085	1	-	0.569207		0.438934	1	-	0.662959
		DS vs. LARS	2.47196	1	-	0.0179069		-1.86926	1	-	0.0691093		2.44442	1	-	0.0190106		0.419139	1	-	0.680687		1.6421	1	-	0.10861		2.16147	1	-	0.0371998		-	1	-	-
		SS vs. RP	3.99591	1	-	0.000568286		-3.81368	1	-	0.000892519		2.99818	1	-	0.00641771		-0.496029	1	-	0.624581		-1.9982	1	-	0.0576527		3.4304	1	-	0.00228377		2.23515	1	-	0.0354084
		SS vs. LARS	-0.486635	1	-	0.631557		1.78468	1	-	0.0887687		1.12718	1	-	0.272382		-0.588139	1	-	0.562712		-1.49587	1	-	0.149566		0.16927	1	-	0.867204		-	1	-	-
		RP vs. LARS	-4.57756	1	-	0.00010252		6.39855	1	-	8.87733e-07		-2.40318	1	-	0.0236823		-0.171793	1	-	0.86493		0.161148	1	-	0.873223		-2.83919	1	-	0.00866401		-	1	-	-
	unweighted unifrac: pairwise dispersion	DS vs. SS	4.78365	1	-	2.90473e-05		2.8287	1	-	0.00759138		5.89856	1	-	8.6148e-07		0.648833	1	-	0.527743		0.46931	1	-	0.641678		5.0886	1	-	1.31848e-05		5.23684	1	-	6.77163e-06
		DS vs. RP	0.0300957	1	-	0.976137		0.311648	1	-	0.756887		3.24609	1	-	0.0023009		0.973107	1	-	0.343397		-1.68402	1	-	0.0997776		3.5717	1	-	0.000961787		4.22469	1	-	0.000125846
		DS vs. LARS	6.98849	1	-	2.22248e-08		2.54712	1	-	0.0149193		5.06458	1	-	9.63554e-06		1.17896	1	-	0.255651		1.18754	1	-	0.242196		3.72418	1	-	0.000650744		-	1	-	-
		SS vs. RP	7.70427	1	-	8.13484e-08		4.25807	1	-	0.00029595		2.71852	1	-	0.0122524		-0.208096	1	-	0.836985		2.77343	1	-	0.0108093		2.72063	1	-	0.0121938		0.160756	1	-	0.873689
		SS vs. LARS	-1.72628	1	-	0.0989806		0.913882	1	-	0.371153		1.93163	1	-	0.0670114		-0.75674	1	-	0.457612		-0.792374	1	-	0.437003		3.34774	1	-	0.00304968		-	1	-	-
		RP vs. LARS	-10.4189	1	-	8.95965e-11		-4.1255	1	-	0.000336785		-1.54672	1	-	0.134018		-0.780404	1	-	0.442201		-5.72635	1	-	5.00126e-06		-0.242013	1	-	0.810668		-	1	-	-

## Sheet: S5
Table S5: Random forest confusion matrices. Confusion matrices for random forest models predicting the population to which a sample belongs as a function of its amplicon community composition. Out-of-bag error rates are shown for the full model.
Amplicon	N	Confusion matrix					Error	Out-of-bag error
			deep-snow	shallow-snow	Rev. pen	LARS
16S	28	deep-snow	28	0	0	0	0	0
	10	shallow-snow	0	10	0	0	0
	15	Rev. pen	0	0	15	0	0
	13	LARS	0	0	0	13	0
18S	28	deep-snow	28	0	0	0	0	0
	10	shallow-snow	0	10	0	0	0
	15	Rev. pen	0	0	15	0	0
	13	LARS	0	0	0	13	0
fungal ITS2	29	deep-snow	29	0	0	0	0	0.0149
	10	shallow-snow	0	10	0	0	0
	15	Rev. pen	1	0	14	0	0.0666667
	13	LARS	0	0	0	13	0
plant ITS2	5	deep-snow	4	0	0	1	0.2	0.0233
	10	shallow-snow	0	10	0	0	0
	15	Rev. pen	0	0	15	0	0
	13	LARS	0	0	0	13	0
protists	28	deep-snow	28	0	0	0	0	0.0303
	10	shallow-snow	0	10	0	0	0
	15	Rev. pen	0	0	15	0	0
	13	LARS	1	0	0	12	0.0769231
algae	26	deep-snow	26	0	0	0	0	0
	10	shallow-snow	0	10	0	0	0
	15	Rev. pen	0	0	15	0	0
	13	LARS	0	0	0	13	0
lichens	29	deep-snow	28	0	1	-	0.0344828	0.037
	10	shallow-snow	0	10	0	-	0
	15	Rev. pen	1	0	14	-	0.0666667
	0	LARS	-	-	-	-

## Sheet: S6
Table S6: Lichen fungal genera: differential abundance and Gini scores. Prevalence ('N') and mean relative abundances (%) of all lichen fungal symbiont genera detected in our study. Genera that were not detected in a population are indicated by '-'. We tested for differential abundance using the 'glm' feature in ALDEx2, and adjusted p-values are shown in the column 'Diff Abund.' Genera that had d…
LICHENS					RELATIVE ABUNDANCES (%)								DIFF. ABUND	RANDOM FOREST
					deep-snow		shallow-snow		Rev. pen		LARS
#	Phylum	Family	Genus	N	mean	sd	mean	sd	mean	sd	mean	sd	p-value	Gini score
	Ascomycota	Arthoniaceae	Arthonia	12	-	-	0.0378053	0.0575651	-	-			0.0350629	1.09722
	Ascomycota	Caliciaceae	Calicium	9	0.591376	1.34926	0.00553685	0.0140563	-	-			0.12504	0.789759
	Ascomycota	Caliciaceae	Uncl_Caliciaceae	10	0.538308	1.35128	-	-	-	-			0.0855261	1.50096
	Ascomycota	Catillariaceae	Catillaria	4	0.430331	1.96269	-	-	0.0055325	0.0214273			0.249122
	Ascomycota	Cladoniaceae	Cladonia	27	0.0966028	0.380813	81.4596	13.5958	9.88893	10.9897			1.61103e-13	4.05231
	Ascomycota	Coniocybaceae	Chaenotheca	14	0.699689	3.29714	-	-	1.51061	2.50424			0.0472704	0.49055
	Ascomycota	Lecanoraceae	Lecanora	32	6.46369	12.1377	0.00729995	0.0203698	0.474102	0.839998			0.00423285	0.623879
	Ascomycota	Lecanoraceae	Lecidella	4	0.0242034	0.130339	0.0240167	0.0759473	0.0860547	0.252607			0.555295
	Ascomycota	Lecanoraceae	Scoliciosporum	15	-	-	-	-	1.57281	2.64783			0.0118932	1.46199
	Ascomycota	Lecideaceae	Bryobilimbia	3	-	-	0.0475523	0.092514	-	-			0.305654
	Ascomycota	Lecideaceae	Lecidea	7	0.196098	0.879606	0.0146196	0.0338361	0.0313541	0.121434			0.432734	0.328387
	Ascomycota	Leprocaulaceae	Leprocaulon	11	0.0363114	0.143559	-	-	0.293272	0.496476			0.239476	0.0534946
	Ascomycota	Lobariaceae	Lobaria	18	0.622548	2.31047	0.0271664	0.0718567	1.48263	1.90031			0.039882	0.22106
	Ascomycota	Megasporaceae	Aspicilia	9	-	-	0.0712139	0.0975311	0.116815	0.427384			0.125297	0.222885
	Ascomycota	Micareaceae	Micarea	25	0.260618	0.989663	0.263225	0.305541	0.959259	1.08567			0.00984884	0.29163
	Ascomycota	Mycoblastaceae	Mycoblastus	11	0.619034	2.22008	-	-	0.714527	1.95702			0.314337	0.118214
	Ascomycota	Pannariaceae	Pectenia	8	-	-	0.0781929	0.132333	-	-			0.144799	0.380483
	Ascomycota	Pannariaceae	Psoroma	2	-	-	0.0256843	0.0569879	-	-			0.408428
	Ascomycota	Parmeliaceae	Alectoria	15	0.225076	0.69952	-	-	6.60608	10.4218			0.0271249	0.116102
	Ascomycota	Parmeliaceae	Bryoria	42	42.5957	26.5014	0.00163814	0.00518024	7.71923	8.86795			5.38567e-07	2.31619
	Ascomycota	Parmeliaceae	Cetraria	10	-	-	1.91978	1.75529	-	-			1.6561e-07	2.13732
	Ascomycota	Parmeliaceae	Flavocetraria	15	0.397546	1.69236	0.320276	0.402525	0.0827728	0.161878			0.0637217	0.203526
	Ascomycota	Parmeliaceae	Hypogymnia	36	5.91543	7.49204	0.00409534	0.0129506	8.26318	6.24062			0.00056125	1.23141
	Ascomycota	Parmeliaceae	Nodobryoria	25	19.5056	22.1905	-	-	-	-			4.70528e-07	3.81889
	Ascomycota	Parmeliaceae	Parmelia	36	3.6303	9.10366	0.00491441	0.0155407	8.50962	7.91161			4.89047e-05	0.700604
	Ascomycota	Parmeliaceae	Parmeliopsis	10	0.154864	0.556801	0.0564868	0.172948	0.0179472	0.0622656			0.306488	0.412882
	Ascomycota	Parmeliaceae	Platismatia	28	8.18318	19.648	-	-	41.058	18.1349			1.23131e-06	1.43123
	Ascomycota	Physciaceae	Phaeophyscia	1	-	-	-	-	-	-			-
	Ascomycota	Physciaceae	Physcia	2	-	-	0.0356975	0.0966562	-	-			0.450215
	Ascomycota	Physciaceae	Rinodina	6	-	-	0.0264754	0.0505768	-	-			0.239959
	Ascomycota	Physciaceae	Uncl_Physciaceae	10	1.36485	5.25221	0.0503157	0.0469795	-	-			0.0750479	0.478123
	Ascomycota	Pilocarpaceae	Fellhanera	3	-	-	-	-	0.0875313	0.295472			0.439455
	Ascomycota	Protothelenellaceae	Protothelenella	2	-	-	0.0518887	0.149687	-	-			0.428812
	Ascomycota	Ramalinaceae	Bacidia	5	-	-	-	-	0.808471	2.99484			0.430811	0.0442067
	Ascomycota	Ramalinaceae	Biatora	7	-	-	-	-	0.446028	1.24036			0.336432	0.114125
	Ascomycota	Ramalinaceae	Japewia	5	0.012692	0.0394887	-	-	0.022128	0.0620286			0.339009	0.19194
	Ascomycota	Ramalinaceae	Ramalina	12	-	-	-	-	2.12179	2.55262			0.000898853	1.18635
	Ascomycota	Ramalinaceae	Uncl_Ramalinaceae	28	3.68236	10.1418	0.000533703	0.00168772	2.01581	2.76868			0.0165302	0.485599
	Ascomycota	Sclerococcaceae	Sclerococcum	7	-	-	0.300982	0.342682	-	-			0.00465379	0.779691
	Ascomycota	Sphaerophoraceae	Uncl_Sphaerophoraceae	9	-	-	-	-	0.570435	1.07341			0.0712429	0.149511
	Ascomycota	Stereocaulaceae	Lepraria	17	-	-	0.31975	0.43905	0.637735	0.888555			0.0362103	0.668028
	Ascomycota	Stereocaulaceae	Stereocaulon	10	-	-	14.3025	12.762	-	-			2.02485e-10	2.27926
	Ascomycota	Teloschistaceae	Bryoplaca	3	-	-	0.0435041	0.0885748	-	-			0.404778
	Ascomycota	Trapeliaceae	Placynthiella	8	0.107586	0.579369	0.130804	0.153875	-	-			0.0493834	0.712154
	Ascomycota	Trapeliaceae	Xylographa	3	-	-	0.0264556	0.0633111	-	-			0.400077
	Ascomycota	Umbilicariaceae	Umbilicaria	12	0.527631	1.67537	0.279171	0.608558	0.0495663	0.191969			0.0997124	0.548333
	Ascomycota	Verrucariaceae	Agonimia	1	-	-	0.0298874	0.0945122	-	-			0.454237
	Ascomycota	Verrucariaceae	Uncl_Verrucariaceae	22	0.486051	2.26348	0.0300377	0.0849447	1.49645	4.17229			0.39836	0.049657
	Ascomycota	Verrucariaceae	Verrucaria	2	-	-	-	-	1.97463	7.34433			0.452258

## Sheet: S7
Table S7: Algal genera: differential abundance and Gini scores. For a description of each column, see the legend to Table S6.
ALGAE					RELATIVE ABUNDANCES (%)								DIFF. ABUND	RANDOM FOREST
					deep-snow		shallow-snow		Rev. pen		LARS
#	Phylum	Family	Genus	N	mean	sd	mean	sd	mean	sd	mean	sd	p-value	Gini score
	Charophyta	Charophyta	Chlorokybus	1	-	-	-	-	0.0349217	0.135251	-	-	0.0408638
	Chlorophyta	Chlorophyceae	Axilosphaera	1	-	-	-	-	0.0210011	0.0813367	-	-	0.0324049
	Chlorophyta	Chlorophyceae	Bracteacoccus	5	-	-	-	-	0.0268412	0.0601878	-	-	0.0900853	1.43842
	Chlorophyta	Chlorophyceae	Chlamydocapsa	6	-	-	-	-	0.228128	0.664641	0.00991952	0.0289304	0.0904835	0.975402
	Chlorophyta	Chlorophyceae	Chlamydomonas	14	-	-	0.0118701	0.0146805	0.0474301	0.0665084	-	-	0.511831	0.281202
	Chlorophyta	Chlorophyceae	Chloromonas	26	-	-	7.80222	4.957	47.7005	14.702	-	-	7.8575e-16	3.46921
	Chlorophyta	Chlorophyceae	Chlorophyceae	27	-	-	8.19318	4.90014	10.7969	5.47244	0.187867	0.594338	9.55045e-12	2.2243
	Chlorophyta	Chlorophyceae	Chlorosarcinopsis	3	-	-	-	-	0.466211	1.39223	0.0128419	0.0463022	0.0826736
	Chlorophyta	Chlorophyceae	Chromochloris	18	-	-	0.00408207	0.00891822	0.992704	1.10172	0.02626	0.0600654	0.00652627	0.650516
	Chlorophyta	Chlorophyceae	Coelastrella	21	-	-	0.0189125	0.0384796	5.9636	10.3831	0.0796499	0.214598	0.000285138	1.16068
	Chlorophyta	Chlorophyceae	Pseudomuriella	10	-	-	-	-	0.321267	0.457469	-	-	0.0702199	0.46638
	Chlorophyta	Chlorophyceae	Scenedesmus	3	-	-	-	-	0.0386458	0.101268	-	-	0.0592666
	Chlorophyta	Chlorophyceae	Spongiochloris	10	-	-	-	-	0.512154	0.693044	-	-	0.0751846	0.593623
	Chlorophyta	Chlorophyceae	Uncl_Chlorophyceae	26	0.000477842	0.00243653	1.81269	1.69113	1.87676	2.60283	-	-	7.98239e-08	2.58388
	Chlorophyta	Trebouxiophyceae	Apatococcus	46	8.26262	13.9786	0.0154004	0.0297346	2.28202	1.61349	4.72925	7.63527	0.000127274	0.982133
	Chlorophyta	Trebouxiophyceae	Asterochloris	35	0.144252	0.563502	54.5339	16.8995	1.74071	1.13378	0.269699	0.390588	3.93566e-10	1.79851
	Chlorophyta	Trebouxiophyceae	Chlorella	13	-	-	0.00154464	0.00488458	0.468221	1.5222	0.0302844	0.0696786	0.174862	0.310791
	Chlorophyta	Trebouxiophyceae	Chloroidium	44	0.364575	0.959084	1.75487	1.02406	3.57132	2.00515	81.4213	19.6524	7.19773e-12	4.09167
	Chlorophyta	Trebouxiophyceae	Chloropyrula	3	-	-	-	-	0.0451254	0.0952505	-	-	0.0964357
	Chlorophyta	Trebouxiophyceae	Coccomyxa	46	8.79543	23.3517	5.83567	3.24471	1.95991	0.897891	0.173543	0.213425	0.00115898	0.697762
	Chlorophyta	Trebouxiophyceae	Dictyochloropsis	44	11.379	19.8654	0.19966	0.308293	5.78022	3.77568	0.505922	1.11464	0.000170088	1.51557
	Chlorophyta	Trebouxiophyceae	Edaphochlorella	14	0.00143353	0.00730958	0.0173802	0.0153303	0.0417951	0.0834325	0.00155967	0.00562348	0.182263	0.511225
	Chlorophyta	Trebouxiophyceae	Elliptochloris	33	0.230765	0.776934	3.22957	1.24477	0.457739	0.331383	0.0120974	0.0310318	3.54323e-06	1.61297
	Chlorophyta	Trebouxiophyceae	Leptosira	25	0.0388075	0.193378	0.497869	0.35703	0.109873	0.145467	0.00382913	0.00953466	0.000666921	1.53372
	Chlorophyta	Trebouxiophyceae	Myrmecia	34	0.0140845	0.041549	0.502932	0.438961	0.630488	0.740094	0.224212	0.58479	0.021471	0.20728
	Chlorophyta	Trebouxiophyceae	Parietochloris	2	-	-	0.0418675	0.132397	0.00251762	0.00975071	-	-	0.0508017
	Chlorophyta	Trebouxiophyceae	Symbiochloris	52	7.72867	13.7105	0.280425	0.375935	5.81192	3.55618	1.00756	1.80927	0.0344008	0.826724
	Chlorophyta	Trebouxiophyceae	Trebouxia	62	56.0294	35.3285	3.15873	1.36268	1.98179	1.0208	5.96673	7.29432	0.000234385	2.47953
	Chlorophyta	Trebouxiophyceae	Trebouxiophyceae	32	0.168997	0.597438	1.39502	1.21127	0.267008	0.235443	0.0701669	0.11406	0.000874932	0.579045
	Chlorophyta	Trebouxiophyceae	Uncl_Trebouxiophyceae	54	4.83144	9.40901	8.49319	3.69629	1.93346	1.9426	1.04034	0.969479	0.0192678	1.30974
	Chlorophyta	Trebouxiophyceae	Watanabea	23	-	-	1.28982	0.891319	0.174245	0.21135	0.0348236	0.0709633	6.74261e-05	0.833044
	Chlorophyta	Trebouxiophyceae	Xylochloris	7	-	-	0.0109816	0.0292062	0.071565	0.139386	-	-	0.171885	0.396522
	Chlorophyta	Ulvophyceae	Chlorochytrium	3	-	-	-	-	0.0330031	0.087238	-	-	0.0657497
	Chlorophyta	Ulvophyceae	Trentepohlia	26	0.409845	0.883496	0.006004	0.0189863	0.677898	1.92825	1.72725	3.43958	0.0208506	0.545503
	Chlorophyta	Ulvophyceae	Uncl_Ulvophyceae	5	-	-	-	-	0.255913	0.730538	-	-	0.151269	0.793096
	Chlorophyta	Uncl_Chlorophyta	Uncl_Chlorophyta	9	-	-	-	-	1.16321	1.79212	-	-	0.0684471	0.549439
	Dinoflagellata	Gymnodinium_clade	Woloszynskia	4	-	-	-	-	-	-	0.0803471	0.175558	0.00294659
	Dinoflagellata	Uncl_Dinoflagellata	Uncl_Dinoflagellata	11	1.59971	8.12003	0.516892	0.471266	0.0100705	0.0390029	-	-	0.0033532	2.11901
	Klebsormidiophyceae	Klebsormidiophyceae	Uncl_Klebsormidiophyceae	15	-	-	0.0170428	0.030873	0.666554	1.92724	-	-	0.544957	0.225204
	Ochrophyta	Chromulinales	Uncl_Chromulinales	38	-	-	0.3529	0.21594	0.72919	0.967196	1.19931	1.34135	6.59229e-06	4.91281
	Ochrophyta	Eustigmatales	Vischeria	5	-	-	0.00154464	0.00488458	0.0590126	0.191176	-	-	0.0751732	0.89817
	Ochrophyta	Uncl_Chrysophyceae	Uncl_Chrysophyceae	17	-	-	0.00380664	0.00978048	0.0480918	0.105643	1.1852	1.90135	0.000128944	1.41977

## Sheet: S8
Table S8: Plant genera: differential abundance and Gini scores. For a description of each column, see the legend to Table S6.
PLANT					RELATIVE ABUNDANCES (%)								DIFF. ABUND	RANDOM FOREST
					deep-snow		shallow-snow		Rev. pen		LARS
#	Order	Family	Genus	N	mean	sd	mean	sd	mean	sd	mean	sd	p-value	Gini score
	Asterales	Asteraceae	Achillea	3	-	-	-	-	-	-	0.0171386	0.0391157	0.221313
	Asterales	Asteraceae	Arnica	6	-	-	0.479247	0.699944	-	-	-	-	0.0160052	0.156664
	Asterales	Asteraceae	Artemisia	1	-	-	0.00627274	0.0198361	-	-	-	-	0.41762
	Asterales	Asteraceae	Cirsium	6	-	-	-	-	0.00802423	0.0160871	0.00336704	0.01214	0.509483
	Asterales	Asteraceae	Erigeron	1	-	-	0.484898	1.53338	-	-	-	-	0.429882
	Asterales	Asteraceae	Hieracium	9	-	-	0.0173865	0.0521927	0.0224407	0.0362673	-	-	0.504686	0.0639211
	Asterales	Asteraceae	Senecio	7	20	44.7214	0.368338	0.855497	-	-	-	-	0.0397172	0.281869
	Asterales	Asteraceae	Solidago	1	-	-	0.0202863	0.0641508	-	-	-	-	0.411909
	Asterales	Asteraceae	Symphyotrichum	5	-	-	0.32443	0.772595	0.00156768	0.00509314	-	-	0.346097	0.0604355
	Asterales	Asteraceae	Taraxacum	8	-	-	-	-	0.0045571	0.0082227	1.14395	3.84608	0.306794	0.132032
	Asterales	Asteraceae	Tragopogon	1	-	-	-	-	-	-	0.00376317	0.0135683	0.368303
	Asterales	Asteraceae	Uncl_Asteraceae	5	-	-	-	-	0.64209	2.44113	-	-	0.41752	0.145392
	Brassicales	Brassicaceae	Brassica	18	-	-	-	-	0.630125	1.0358	0.00614802	0.0127197	6.20187e-05	0.313778
	Brassicales	Brassicaceae	Capsella	2	-	-	-	-	0.00410112	0.0158836	0.0449489	0.162066	0.434099
	Brassicales	Brassicaceae	Chorispora	1	-	-	-	-	-	-	0.00362491	0.0130698	0.3536
	Brassicales	Brassicaceae	Erysimum	1	-	-	-	-	0.0161264	0.0624574	-	-	0.432131
	Brassicales	Brassicaceae	Sisymbrium	1	-	-	-	-	0.00678556	0.0262804	-	-	0.485296
	Brassicales	Brassicaceae	Thlaspi	6	-	-	-	-	0.0211477	0.0547083	-	-	0.407288	0.15616
	Caryophyllales	Amaranthaceae	Amaranthus	3	-	-	-	-	0.00559003	0.0216501	0.0135772	0.0455482	0.386317
	Caryophyllales	Caryophyllaceae	Stellaria	4	-	-	-	-	0.0137095	0.0486677	0.0127793	0.0339466	0.422541
	Caryophyllales	Chenopodiaceae	Bassia	13	-	-	-	-	0.082996	0.13973	-	-	0.0149848	0.335254
	Caryophyllales	Chenopodiaceae	Beta	15	-	-	-	-	0.165295	0.188976	-	-	2.08915e-06	1.65732
	Caryophyllales	Chenopodiaceae	Chenopodium	3	-	-	-	-	0.00933735	0.0262081	-	-	0.536226
	Caryophyllales	Chenopodiaceae	Uncl_Chenopodiaceae	8	-	-	-	-	0.0145721	0.0375459	0.122032	0.369421	0.336068	0.172998
	Caryophyllales	Polygonaceae	Bistorta	9	-	-	0.791912	0.960982	-	-	-	-	1.5483e-06	0.578791
	Caryophyllales	Polygonaceae	Fallopia	24	-	-	-	-	0.270422	0.231571	0.0340242	0.067849	6.72805e-06	0.546489
	Celastrales	Celastraceae	Euonymus	9	-	-	-	-	0.00603471	0.0080523	-	-	0.388678
	Celastrales	Celastraceae	Paxistima	16	-	-	0.000349272	0.00110449	14.9496	20.7619	-	-	4.17834e-10	1.6845
	Celastrales	Celastraceae	Tripterygium	1	-	-	-	-	0.00529573	0.0205103	-	-	0.441159
	Cornales	Cornaceae	Cornus	15	-	-	-	-	2.01709	1.95486	-	-	1.94776e-09	1.6425
	Cupressales	Cupressaceae	Thuja	7	-	-	-	-	0.0049571	0.00889251	-	-	0.426042
	Dipsacales	Adoxaceae	Sambucus	3	-	-	-	-	0.00610755	0.0148913	-	-	0.469431
	Dipsacales	Caprifoliaceae	Lonicera	9	-	-	-	-	2.0245	7.55643	-	-	0.0759853	0.204772
	Equisetales	Equisetaceae	Equisetum	10	-	-	0.206584	0.449459	-	-	-	-	0.000566573	0.824279
	Ericales	Ericaceae	Cassiope	10	-	-	1.43403	1.63863	-	-	-	-	7.23076e-08	1.23468
	Ericales	Ericaceae	Empetrum	3	-	-	0.299856	0.680839	-	-	-	-	0.221782
	Ericales	Ericaceae	Kalmia	3	-	-	0.148244	0.300412	-	-	-	-	0.200399
	Ericales	Ericaceae	Orthilia	2	-	-	-	-	0.00427829	0.015261	-	-	0.474385
	Ericales	Ericaceae	Phyllodoce	10	-	-	5.94409	8.70786	-	-	-	-	1.05498e-10	1.35624
	Ericales	Ericaceae	Pyrola	2	-	-	0.028138	0.0879946	-	-	-	-	0.351746
	Ericales	Ericaceae	Uncl_Ericaceae	5	-	-	-	-	0.0100186	0.0278507	-	-	0.481015
	Ericales	Ericaceae	Vaccinium	18	-	-	4.42429	10.2137	0.336162	0.884651	-	-	5.18493e-06	0.535124
	Fabales	Fabaceae	Astragalus	3	-	-	0.209326	0.350457	-	-	-	-	0.197204
	Fabales	Fabaceae	Glycine	16	-	-	-	-	0.0219991	0.0532771	0.229695	0.387937	0.0169444	0.272243
	Fabales	Fabaceae	Lens	3	-	-	-	-	0.046314	0.178513	0.00499113	0.0179958	0.52573
	Fabales	Fabaceae	Medicago	28	-	-	-	-	0.161975	0.12416	3.19154	9.2692	4.60042e-08	0.976092
	Fabales	Fabaceae	Melilotus	13	-	-	-	-	0.030527	0.0399978	-	-	0.0241095	0.348444
	Fabales	Fabaceae	Oxytropis	1	-	-	0.0325233	0.102848	-	-	-	-	0.373889
	Fabales	Fabaceae	Phaseolus	2	-	-	-	-	0.000838293	0.0032467	0.00241661	0.00871321	0.408484
	Fabales	Fabaceae	Pisum	5	-	-	-	-	0.00654469	0.0171439	-	-	0.488187
	Fabales	Fabaceae	Trifolium	13	-	-	-	-	0.131427	0.357462	-	-	0.00488483	0.345891
	Fabales	Fabaceae	Vicia	3	-	-	-	-	-	-	0.0315136	0.0985408	0.25437
	Fagales	Betulaceae	Alnus	15	50.6624	47.8197	-	-	0.555427	1.43235	0.605128	1.29377	0.0218095	0.107419
	Fagales	Betulaceae	Betula	26	-	-	0.00180685	0.00571375	0.0709653	0.0933432	55.9868	23.6443	9.27792e-14	1.49758
	Fagales	Betulaceae	Corylus	12	-	-	-	-	3.75524	7.24496	-	-	0.0012567	0.266823
	Gentianales	Apocynaceae	Apocynum	1	-	-	-	-	0.0138633	0.0536922	-	-	0.475727
	Lamiales	Lamiaceae	Prunella	6	-	-	-	-	0.164916	0.282852	-	-	0.242121	0.123499
	Lamiales	Orobanchaceae	Castilleja	10	-	-	3.30543	5.29813	-	-	-	-	1.68181e-08	1.0209
	Lamiales	Orobanchaceae	Euphrasia	1	-	-	-	-	0.00985958	0.038186	-	-	0.511355
	Lamiales	Orobanchaceae	Pedicularis	10	-	-	36.0542	24.5679	-	-	-	-	2.83506e-13	1.2764
	Lamiales	Plantaginaceae	Plantago	3	-	-	-	-	0.00374941	0.0105915	-	-	0.493329
	Lamiales	Plantaginaceae	Veronica	4	-	-	0.00135208	0.00427566	0.0153435	0.0494182	-	-	0.57208
	Malpighiales	Linaceae	Linum	16	-	-	-	-	47.0189	25.5223	0.000121735	0.000438921	1.48194e-15	1.84773
	Malpighiales	Salicaceae	Populus	31	4.16109	5.91848	0.000540833	0.00171026	14.6851	21.7681	22.8949	24.6869	2.43199e-09	0.296749
	Malpighiales	Salicaceae	Salix	35	1.31208	2.9339	35.802	21.898	0.147587	0.222568	11.4557	21.9672	5.04657e-06	0.183214
	Malvales	Malvaceae	Malva	12	-	-	-	-	0.108807	0.164638	-	-	0.00977544	0.249661
	Myrtales	Onagraceae	Chamaenerion	3	-	-	0.0188324	0.0595533	0.00785445	0.0254988	-	-	0.570392
	Myrtales	Onagraceae	Epilobium	4	-	-	0.0156486	0.0484735	0.00338515	0.00965572	-	-	0.552036
	Pinales	Pinaceae	Pseudotsuga	8	-	-	-	-	0.00622432	0.0100757	-	-	0.362721
	Pinales	Pinaceae	Tsuga	7	-	-	0.00570832	0.00931734	0.000159025	0.000615903	0.0314981	0.112772	0.335756	0.139668
	Poales	Cyperaceae	Carex	29	-	-	0.388051	0.598107	0.336678	1.06963	0.215714	0.424216	0.0493823	0.0376802
	Poales	Cyperaceae	Uncl_Cyperaceae	6	-	-	0.0669607	0.139359	-	-	-	-	0.114257	0.218223
	Poales	Juncaceae	Juncus	9	-	-	0.107621	0.191568	-	-	-	-	0.00471475	0.473332
	Poales	Poaceae	Agrostis	5	-	-	-	-	0.00976171	0.0201446	0.00168659	0.00608107	0.50341
	Poales	Poaceae	Avena	20	-	-	-	-	0.00841154	0.0144527	0.976598	2.22308	1.08699e-05	1.00392
	Poales	Poaceae	Bromus	11	-	-	-	-	0.00180766	0.00700105	0.709932	1.56617	0.000292655	0.704024
	Poales	Poaceae	Dactylis	3	-	-	-	-	-	-	0.089093	0.312159	0.208348
	Poales	Poaceae	Festuca	2	-	-	-	-	0.032538	0.126019	0.00499275	0.0180016	0.506003
	Poales	Poaceae	Hordeum	24	-	-	-	-	0.0497535	0.0974985	0.444656	1.21188	0.00182521	0.397699
	Poales	Poaceae	Panicum	1	-	-	-	-	-	-	0.00415929	0.0149965	0.33571
	Poales	Poaceae	Phleum	15	-	-	0.0132505	0.0399338	0.0135127	0.0182185	0.00303646	0.00637199	0.558457	0.0189836
	Poales	Poaceae	Poa	18	-	-	-	-	0.193044	0.721479	1.15475	1.98707	1.46306e-07	1.01715
	Poales	Poaceae	Secale	5	-	-	-	-	0.0137578	0.0418367	-	-	0.490381
	Poales	Poaceae	Setaria	10	-	-	-	-	0.00809532	0.011741	0.0036523	0.0114136	0.427918
	Poales	Poaceae	Triticum	13	-	-	-	-	0.0249533	0.0245769	-	-	0.0140875	0.294404
	Poales	Poaceae	Uncl_Poaceae	22	-	-	-	-	0.00528372	0.00658941	0.327284	0.48491	1.91027e-06	1.59118
	Poales	Poaceae	Vahlodea	3	-	-	0.0508133	0.10785	-	-	-	-	0.259802
	Poales	Poaceae	Zea	9	-	-	-	-	0.00348123	0.0126455	0.224805	0.697932	0.0539504	0.313242
	Polytrichales	Polytrichaceae	Polytrichum	6	-	-	0.0126126	0.0176067	-	-	-	-	0.116583
	Ranunculales	Ranunculaceae	Caltha	1	-	-	0.00703083	0.0222334	-	-	-	-	0.360118
	Ranunculales	Ranunculaceae	Uncl_Ranunculaceae	5	-	-	0.0215016	0.0321356	-	-	-	-	0.12951	0.211936
	Rosales	Rosaceae	Dryas	10	-	-	8.20966	20.3273	0.00353438	0.0136886	-	-	8.6693e-06	0.420897
	Rosales	Rosaceae	Fragaria	3	-	-	-	-	0.00767266	0.0255725	-	-	0.501102
	Rosales	Rosaceae	Geum	7	-	-	-	-	0.183371	0.519572	-	-	0.265026	0.177858
	Rosales	Rosaceae	Hedlundia	1	20	44.7214	-	-	-	-	-	-	0.137487
	Rosales	Rosaceae	Potentilla	7	-	-	0.0924707	0.0835622	-	-	-	-	0.00801699	0.238477
	Rosales	Rosaceae	Rubus	16	-	-	0.00233863	0.00739541	9.02922	15.8709	-	-	2.5347e-08	1.08052
	Rosales	Rosaceae	Sibbaldia	7	-	-	0.176513	0.189177	-	-	-	-	0.00363242	0.212155
	Rosales	Rosaceae	Spiraea	8	-	-	0.425473	0.931964	-	-	-	-	0.000622754	0.363485
	Sapindales	Sapindaceae	Acer	11	3.86446	8.6412	-	-	1.65872	5.49018	-	-	0.0596538	0.136571
	Saxifragales	Saxifragaceae	Tiarella	9	-	-	-	-	0.113244	0.353681	-	-	0.194962	0.146274
	Saxifragales	Saxifragaceae	Uncl_Saxifragaceae	7	-	-	-	-	0.0532649	0.128302	-	-	0.307201	0.105083

## Sheet: S9
Table S9: Bacterial genera: differential abundance and Gini scores. For a description of each column, see the legend to Table S6.
BACTERIA					RELATIVE ABUNDANCES (%)								DIFF. ABUND	RANDOM FOREST
					deep-snow		shallow-snow		Rev. pen		LARS
#	Phylum	Family	Genus	N	mean	sd	mean	sd	mean	sd	mean	sd	p-value	Gini score
	Actinobacteria	Actinomycetaceae	Arcanobacterium	10	0.00193266	0.00709814	-	-	0.00196489	0.0036608	0.000429174	0.00154741	0.0627092
	Actinobacteria	Actinomycetaceae	Fudania	21	0.0045334	0.0120777	0.00179081	0.00204821	0.000152221	0.000589549	0.00277996	0.00229373	0.188291
	Actinobacteria	Actinomycetaceae	Uncl_Actinomycetaceae	18	0.00474261	0.0167526	0.00107068	0.00113174	0.00316148	0.0048634	-	-	0.0557989
	Actinobacteria	Atopobiaceae	Lancefieldella	55	0.0156855	0.0208594	0.00489503	0.00330015	0.0699066	0.0733918	0.0227212	0.0132974	0.00367086	0.177208
	Actinobacteria	Atopobiaceae	Olsenella	54	0.0184008	0.0321436	0.0365758	0.0349488	0.0931223	0.0755202	0.189692	0.208533	0.000172106
	Actinobacteria	Atopobiaceae	Uncl_Atopobiaceae	18	0.0120573	0.0136422	-	-	-	-	-	-	7.95271e-05	2.10405
	Actinobacteria	Bifidobacteriaceae	Bifidobacterium	11	-	-	-	-	-	-	0.0109283	0.0117701	0.0668023
	Actinobacteria	Bifidobacteriaceae	Uncl_Bifidobacteriaceae	36	0.00771956	0.0140647	-	-	0.0192821	0.0201256	0.030095	0.031707	0.00446819	0.274882
	Actinobacteria	Conexibacteraceae	Conexibacter	28	0.00373353	0.00616171	0.00272573	0.0028365	0.00360852	0.00463849	0.000597448	0.00161435	0.0303698
	Actinobacteria	Coriobacteriaceae	Enorma	11	0.0023662	0.00547943	0.000881451	0.00113969	0.000159242	0.000616742	-	-	0.0304162
	Actinobacteria	Coriobacteriaceae	Senegalimassilia	25	0.000849651	0.00375375	0.0215535	0.0136536	0.00725944	0.00648904	-	-	6.33637e-05	0.321849
	Actinobacteria	Coriobacteriaceae	Uncl_Coriobacteriaceae	66	0.075716	0.0655333	0.0854621	0.025478	0.110653	0.0715698	0.0284101	0.0110851	3.78484e-07	0.216474
	Actinobacteria	Eggerthellaceae	Adlercreutzia	66	0.0699047	0.0622857	0.0399831	0.0158429	0.455218	0.242799	0.15004	0.0390113	6.10174e-10	0.494446
	Actinobacteria	Eggerthellaceae	Raoultibacter	56	0.0153214	0.0171075	0.0132432	0.0114477	0.0563143	0.0598437	0.117966	0.0358177	0.000601926
	Actinobacteria	Eggerthellaceae	Slackia	60	0.048188	0.0594594	0.0431542	0.0194607	0.0640851	0.0328873	0.025003	0.0221012	0.009906
	Actinobacteria	Eggerthellaceae	Uncl_Eggerthellaceae	56	0.0144478	0.0187916	0.0232749	0.0116045	0.144836	0.111568	0.139032	0.119406	1.45659e-05
	Actinobacteria	Intrasporangiaceae	Knoellia	10	0.0011336	0.00343441	-	-	0.00329817	0.00820889	-	-	0.0535349
	Actinobacteria	Microbacteriaceae	Gulosibacter	9	0.00638982	0.0234718	-	-	0.00098036	0.00159395	0.00034452	0.000841833	0.0820542
	Actinobacteria	Microbacteriaceae	Microbacterium	22	0.00792712	0.0245069	-	-	0.0020236	0.00191773	0.00281016	0.0024705	0.210942
	Actinobacteria	Microbacteriaceae	Subtercola	28	0.00216976	0.00764016	0.000436002	0.000922506	0.00809922	0.00760883	0.00386456	0.00499887	0.0492864
	Actinobacteria	Micrococcaceae	Arthrobacter	21	0.00332059	0.0153428	-	-	0.004311	0.00791347	0.0115153	0.0107681	0.0843093
	Actinobacteria	Micromonosporaceae	Uncl_Micromonosporaceae	13	-	-	0.000451146	0.000952055	0.00256056	0.00471615	0.00231195	0.00347013	0.378218
	Actinobacteria	Mycobacteriaceae	Mycobacterium	25	-	-	0.00258425	0.00218783	0.00346634	0.00516593	0.00295353	0.00451801	0.413428
	Actinobacteria	Nocardiaceae	Rhodococcus	11	0.0038429	0.0139483	-	-	0.000327987	0.000867328	0.00263128	0.005545	0.143146
	Actinobacteria	Nocardioidaceae	Marmoricola	13	-	-	-	-	0.00428413	0.00604048	0.00070926	0.0011192	0.0918927
	Actinobacteria	Parviterribacteraceae	Parviterribacter	18	0.00104499	0.00314453	0.000624077	0.0010064	0.00222104	0.00232083	0.00109062	0.00221126	0.100787
	Actinobacteria	Thermomonosporaceae	Uncl_Thermomonosporaceae	14	0.00203106	0.00528417	0.00203321	0.0021556	0.000438771	0.00124519	-	-	0.0489376
	Actinobacteria	Uncl_Coriobacteriales	Uncl_Coriobacteriales	36	0.00232009	0.00433805	0.0105694	0.00751692	0.108007	0.250813	0.00258768	0.00420399	0.0076332
	Actinobacteria	Uncl_Coriobacteriia	Uncl_Coriobacteriia	49	0.00769701	0.0108503	0.015966	0.0165831	0.0425038	0.0575406	0.00459114	0.00375231	0.00424719
	Bacteroidetes	Bacteroidaceae	Bacteroides	48	0.0606306	0.0593192	0.0165007	0.0232234	0.775412	0.423211	-	-	2.23947e-12	0.867801
	Bacteroidetes	Bacteroidaceae	Mediterranea	62	1.61389	1.95886	4.75388	1.33914	0.27997	0.198307	0.947607	0.499742	0.00364824	0.223186
	Bacteroidetes	Bacteroidaceae	Phocaeicola	66	13.4896	3.03195	11.7873	3.9809	7.64855	2.65258	3.04677	0.903777	6.25941e-20	2.10513
	Bacteroidetes	Bacteroidaceae	Uncl_Bacteroidaceae	21	-	-	0.0661699	0.0603268	-	-	0.318271	0.148081	2.93531e-08	0.401295
	Bacteroidetes	Barnesiellaceae	Coprobacter	39	0.000344999	0.00182556	0.189827	0.0944396	0.0993808	0.150483	0.0327952	0.027071	5.98345e-08	0.491888
	Bacteroidetes	Barnesiellaceae	Uncl_Barnesiellaceae	10	-	-	0.00806337	0.0247713	-	-	0.0144023	0.0204486	0.188618
	Bacteroidetes	Chitinophagaceae	Ferruginibacter	5	-	-	-	-	0.00838312	0.0278891	-	-	0.0770684
	Bacteroidetes	Muribaculaceae	Duncaniella	53	0.150918	0.237778	0.136791	0.116618	3.89736	2.68095	0.212061	0.171979	1.42763e-08	0.510407
	Bacteroidetes	Muribaculaceae	Muribaculum	42	0.0292045	0.104601	0.141192	0.130125	2.5494	2.03584	0.21718	0.312912	1.85092e-11	0.503973
	Bacteroidetes	Muribaculaceae	Paramuribaculum	61	16.1893	9.31647	0.674558	0.391489	1.83809	2.00462	0.0200583	0.0331945	3.81751e-18	1.41569
	Bacteroidetes	Muribaculaceae	Uncl_Muribaculaceae	53	0.346427	0.685565	0.0565561	0.0621349	0.338695	0.350782	0.184141	0.139275	0.629894
	Bacteroidetes	Odoribacteraceae	Butyricimonas	10	-	-	-	-	0.0111749	0.0128926	-	-	0.0195525
	Bacteroidetes	Odoribacteraceae	Odoribacter	13	-	-	-	-	-	-	0.0236009	0.0158643	0.00131736
	Bacteroidetes	Paludibacteraceae	Paludibacter	18	-	-	0.0709204	0.0997499	-	-	0.0331713	0.0253312	0.00321899	0.322905
	Bacteroidetes	Porphyromonadaceae	Parabacteroides	40	0.0114453	0.0207845	-	-	0.413501	0.216719	0.0256538	0.0179844	6.62425e-10	0.698878
	Bacteroidetes	Prevotellaceae	Alloprevotella	12	-	-	-	-	-	-	0.0277574	0.0363221	0.00767798	0.49361
	Bacteroidetes	Prevotellaceae	Marseilla	13	-	-	-	-	-	-	0.676019	0.387107	1.68512e-10	0.899722
	Bacteroidetes	Prevotellaceae	Paraprevotella	13	-	-	-	-	-	-	0.560184	0.309551	1.54338e-09	0.976825
	Bacteroidetes	Prevotellaceae	Prevotella	33	0.237423	0.729519	0.226186	0.287115	0.00831098	0.0218801	2.46667	1.05002	5.72824e-06	0.0798742
	Bacteroidetes	Prevotellaceae	Uncl_Prevotellaceae	28	-	-	2.1619	2.75697	0.206878	0.394533	0.538328	0.187627	7.59023e-08	0.189163
	Bacteroidetes	Rikenellaceae	Alistipes	39	0.00226063	0.0092218	0.859516	0.296799	0.102157	0.198905	0.972759	0.31473	2.07492e-10	0.404322
	Bacteroidetes	Rikenellaceae	Anaerocella	11	-	-	-	-	-	-	0.415382	0.604433	0.00116124	0.293327
	Bacteroidetes	Rikenellaceae	Mucinivorans	13	-	-	-	-	-	-	0.129272	0.0581501	3.52495e-07	0.788793
	Bacteroidetes	Rikenellaceae	Uncl_Rikenellaceae	28	0.00189588	0.00665109	0.259259	0.280037	0.000612411	0.00134043	1.81274	0.722347	3.57808e-11	0.397404
	Bacteroidetes	Sphingobacteriaceae	Pedobacter	5	0.00964236	0.0324576	-	-	0.000564609	0.00165754	-	-	0.0449414
	Bacteroidetes	Sphingobacteriaceae	Sphingobacterium	3	0.058681	0.189513	-	-	-	-	-	-	0.0451918
	Bacteroidetes	Uncl_Bacteroidales	Uncl_Bacteroidales	60	0.8424	0.887968	2.82354	1.28598	1.04258	1.59615	3.52423	1.18313	0.00554161
	Bacteroidetes	Uncl_Bacteroidetes	Uncl_Bacteroidetes	13	-	-	-	-	-	-	0.272186	0.179773	1.54039e-07	0.733224
	Bacteroidetes	Weeksellaceae	Chryseobacterium	4	0.250858	1.30093	-	-	-	-	0.000161603	0.000582668	0.0534602
	Bacteroidetes	Williamwhitmaniaceae	Williamwhitmania	7	-	-	-	-	-	-	0.0280425	0.0677618	0.140965	0.296691
	Chloroflexi	Flexilinea	Uncl_Flexilinea	33	0.00664327	0.0194301	0.0139336	0.0199311	0.0216587	0.0448864	0.026843	0.0214024	0.317395
	Cyanobacteria	Uncl_Cyanobacteria	Uncl_Cyanobacteria	55	0.0102899	0.0159862	0.0432779	0.0430364	0.345672	0.279078	0.00822364	0.00360518	1.32246e-07	0.200382
	Elusimicrobia	Elusimicrobiaceae	Elusimicrobium	16	0.0054274	0.0113636	0.00187123	0.00414614	0.00594659	0.00924052	-	-	0.0299392
	Fibrobacteres	Fibrobacteraceae	Fibrobacter	13	-	-	-	-	-	-	0.534875	0.461078	1.46929e-08	0.668432
	Firmicutes	Acidaminococcaceae	Phascolarctobacterium	64	0.253094	0.152809	0.471707	0.131882	0.0183709	0.0121505	0.0797949	0.0436968	0.00022048	0.575223
	Firmicutes	Acidaminococcaceae	Succiniclasticum	8	0.00112356	0.00594533	-	-	0.00101615	0.00273214	0.00470181	0.013181	0.172801
	Firmicutes	Aerococcaceae	Aerococcus	9	0.0151524	0.0364917	-	-	0.000173769	0.000673006	-	-	0.0150331	1.44648
	Firmicutes	Bacillaceae_1	Peribacillus	13	-	-	-	-	-	-	0.0711413	0.0845739	2.498e-05	0.65164
	Firmicutes	Clostridiaceae_1	Clostridium_sensu_stricto	14	-	-	0.00234181	0.00666317	-	-	0.0107874	0.00885033	0.0401157
	Firmicutes	Clostridiales_Incertae_Sedis_XIII	Aminipila	63	0.0696978	0.0587316	0.00784743	0.00462386	0.0282204	0.0264373	0.0616957	0.0340003	0.00600976	0.0684479
	Firmicutes	Clostridiales_Incertae_Sedis_XIII	Anaerovorax	16	-	-	-	-	0.000769256	0.00167196	0.0243104	0.0108525	0.000876077
	Firmicutes	Clostridiales_Incertae_Sedis_XIII	Bacilliculturomica	38	0.00212048	0.00374849	0.00159464	0.00199459	0.0137212	0.0183618	0.0112678	0.00653536	0.181771
	Firmicutes	Clostridiales_Incertae_Sedis_XIII	Ihubacter	63	0.0393405	0.0260965	0.0926205	0.0396823	0.950708	0.46237	0.497459	0.114728	2.29018e-08	1.12186
	Firmicutes	Clostridiales_Incertae_Sedis_XIII	Mogibacterium	66	0.113658	0.114522	0.054821	0.019943	0.320163	0.296971	1.44812	0.895189	1.63391e-10	0.101221
	Firmicutes	Clostridiales_Incertae_Sedis_XIII	Uncl_Clostridiales_Incertae_Sedis_XIII	66	0.0992428	0.0529004	0.160686	0.0615692	0.473258	0.422869	1.29127	0.378601	3.80161e-11	0.179461
	Firmicutes	Enterococcaceae	Enterococcus	13	0.893149	4.32668	-	-	0.00140928	0.00423286	0.000335689	0.000821366	0.0146635	0.502772
	Firmicutes	Erysipelatoclostridiaceae	Erysipelatoclostridium	13	0.00684247	0.036207	-	-	0.0212807	0.0255422	-	-	0.00249432	0.73324
	Firmicutes	Erysipelotrichaceae	Faecalibacillus	39	0.0186503	0.0300883	0.0660103	0.0360382	0.112936	0.19098	0.0123068	0.0251857	0.0038444
	Firmicutes	Erysipelotrichaceae	Longibaculum	48	0.0111884	0.0281998	0.0340834	0.0370217	0.543703	0.739323	0.0332418	0.0154356	4.26909e-06	0.256239
	Firmicutes	Erysipelotrichaceae	Turicibacter	32	0.000150878	0.00079837	0.0142223	0.0167134	0.0264766	0.034886	0.161148	0.17396	0.00105842	0.0582735
	Firmicutes	Erysipelotrichaceae	Uncl_Erysipelotrichaceae	32	0.00941513	0.0140215	0.00626107	0.00546585	0.0129842	0.0121428	-	-	0.00102266	0.493333
	Firmicutes	Eubacteriaceae	Eubacterium	43	0.00393232	0.00664747	0.004416	0.00317409	0.0333231	0.0335069	0.0174906	0.0147109	0.0338051
	Firmicutes	Eubacteriaceae	Uncl_Eubacteriaceae	64	0.067031	0.0556016	0.117365	0.0482428	0.475992	0.693916	0.399349	0.0988434	0.00196038
	Firmicutes	Gracilibacteraceae	Lutispora	66	0.0963644	0.0536499	0.154399	0.0362385	0.133036	0.254401	0.0522503	0.019175	6.70231e-05	0.155365
	Firmicutes	Lachnospiraceae	Acetitomaculum	30	-	-	0.00149765	0.0025947	0.0608912	0.038062	0.0369494	0.0198165	1.91355e-05	0.389377
	Firmicutes	Lachnospiraceae	Agathobacter	27	-	-	0.00791503	0.0118255	0.00676598	0.00926371	0.147739	0.0929529	4.38397e-05	0.134467
	Firmicutes	Lachnospiraceae	Anaerobutyricum	54	0.0107404	0.0160449	0.0127281	0.0140451	0.0878152	0.130053	0.109761	0.060991	0.00192784
	Firmicutes	Lachnospiraceae	Anaerocolumna	12	-	-	-	-	-	-	0.0109907	0.00738121	0.0246754
	Firmicutes	Lachnospiraceae	Anaerostipes	10	-	-	-	-	-	-	0.00643587	0.0076161	0.146932
	Firmicutes	Lachnospiraceae	Anaerotignum	59	0.0254999	0.0291227	0.172095	0.0552198	0.0483159	0.0642692	0.284176	0.083882	2.63296e-05	0.14089
	Firmicutes	Lachnospiraceae	Bariatricus	1	-	-	-	-	0.0302359	0.117103	-	-	0.0977582
	Firmicutes	Lachnospiraceae	Blautia	66	0.863006	0.678594	0.929001	0.489213	4.57339	1.60905	0.324697	0.137742	3.56935e-20	0.790625
	Firmicutes	Lachnospiraceae	Butyrivibrio	23	-	-	0.025507	0.0217819	0.000828995	0.00266841	0.00894691	0.00847153	0.00130436	0.18943
	Firmicutes	Lachnospiraceae	Clostridium_XlVa	64	0.0438698	0.0296505	0.414162	0.20292	0.0655644	0.0469214	0.150916	0.0731094	6.34833e-05	0.172363
	Firmicutes	Lachnospiraceae	Clostridium_XlVb	40	0.00886977	0.0127735	0.000834637	0.00263936	0.117781	0.129765	0.00359479	0.00455671	4.05284e-05	0.082688
	Firmicutes	Lachnospiraceae	Coprococcus	65	0.450524	0.426187	0.455162	0.262287	2.01354	1.02114	0.625139	0.313206	0.00117742	0.0750059
	Firmicutes	Lachnospiraceae	Cuneatibacter	7	-	-	-	-	0.00466881	0.00713269	-	-	0.0609103
	Firmicutes	Lachnospiraceae	Dorea	62	0.0432751	0.0430033	0.155621	0.0687877	0.64929	0.629083	0.542756	0.147715	8.20939e-07	0.0921172
	Firmicutes	Lachnospiraceae	Eisenbergiella	58	0.0495972	0.0420273	0.068025	0.0441709	0.0583971	0.0298597	0.00460603	0.00617489	3.43056e-06	0.223344
	Firmicutes	Lachnospiraceae	Enterocloster	13	-	-	-	-	0.00881776	0.00727342	-	-	0.00328649
	Firmicutes	Lachnospiraceae	Extibacter	31	0.000365925	0.00193629	0.00788292	0.00565177	0.00439998	0.0057682	0.00407231	0.00363333	0.177901
	Firmicutes	Lachnospiraceae	Faecalicatena	9	-	-	-	-	0.0071464	0.0130421	0.00055472	0.00106387	0.12145
	Firmicutes	Lachnospiraceae	Falcatimonas	29	0.00116094	0.00361363	0.0286428	0.0131122	0.000689801	0.001522	0.0710366	0.0608441	1.48596e-05	0.510437
	Firmicutes	Lachnospiraceae	Frisingicoccus	51	0.00697828	0.0107492	0.00959267	0.00629149	0.0241854	0.0219486	0.0469424	0.0157675	0.0395084
	Firmicutes	Lachnospiraceae	Howardella	14	0.00018726	0.000990888	-	-	-	-	0.0223979	0.0101409	0.000385298
	Firmicutes	Lachnospiraceae	Hungatella	65	0.22868	0.158091	0.287258	0.191447	0.120521	0.161894	0.0653119	0.0855562	0.000461278
	Firmicutes	Lachnospiraceae	Kineothrix	66	3.67375	1.98864	5.30348	1.64209	2.72433	1.99513	1.63399	0.444389	1.80557e-08	0.179031
	Firmicutes	Lachnospiraceae	Lachnoanaerobaculum	30	0.00162107	0.00331228	0.00197737	0.00186807	0.00296731	0.00512465	0.00515343	0.00454217	0.550801
	Firmicutes	Lachnospiraceae	Lachnospira	35	0.00362582	0.019186	0.0164165	0.0206882	0.0703535	0.114962	0.00945612	0.00875966	0.00243944
	Firmicutes	Lachnospiraceae	Lachnotalea	12	-	-	-	-	-	-	0.0326726	0.0287937	0.0033882	0.368777
	Firmicutes	Lachnospiraceae	Mediterraneibacter	66	0.253049	0.190528	0.257038	0.0879372	0.695144	0.711153	0.41374	0.0906811	0.0118807
	Firmicutes	Lachnospiraceae	Murimonas	51	0.0223795	0.0218242	0.0584091	0.0887978	0.116415	0.08011	0.00458893	0.00866177	6.78528e-05
	Firmicutes	Lachnospiraceae	Pseudobutyrivibrio	28	-	-	0.00331036	0.00446268	0.0852109	0.0973977	0.0547908	0.0496866	0.00635795	0.0752933
	Firmicutes	Lachnospiraceae	Roseburia	66	1.83833	0.951594	2.23442	0.548315	0.596277	0.627266	0.554373	0.20938	1.46545e-12	0.458025
	Firmicutes	Lachnospiraceae	Sellimonas	10	-	-	-	-	0.176696	0.300262	-	-	0.00410368	0.616782
	Firmicutes	Lachnospiraceae	Syntrophococcus	65	0.10502	0.0953466	0.0849574	0.036647	0.0718349	0.0538067	0.125579	0.102775	0.502946
	Firmicutes	Lachnospiraceae	Uncl_Lachnospiraceae	66	2.3999	1.11853	4.05207	1.44979	10.2724	7.40354	4.15075	1.28872	4.60789e-09	0.186965
	Firmicutes	Lactobacillaceae	Leuconostoc	1	0.0157377	0.083276	-	-	-	-	-	-	0.0527088
	Firmicutes	Listeriaceae	Listeria	27	0.000342124	0.00181035	0.00123917	0.00253311	0.00923108	0.0117677	0.0433186	0.0484921	0.0240381
	Firmicutes	Paenibacillaceae_1	Paenibacillus	20	-	-	-	-	0.00427845	0.00401102	0.00287632	0.00282708	0.118032
	Firmicutes	Peptococcaceae_1	Dehalobacter	16	-	-	0.00313336	0.0030818	0.00016821	0.000651475	0.00450095	0.00447735	0.227431
	Firmicutes	Peptococcaceae_1	Syntrophobotulus	4	0.000232924	0.00123252	-	-	0.00562686	0.0145405	-	-	0.0798453
	Firmicutes	Peptococcaceae_1	Uncl_Peptococcaceae_1	41	0.0134711	0.0152965	0.0139559	0.012377	0.0321872	0.0624552	0.00329955	0.00299569	0.073446
	Firmicutes	Peptostreptococcaceae	Clostridioides	34	0.000150878	0.00079837	0.0101933	0.0131807	0.14018	0.158566	0.282394	0.269454	2.10873e-06	0.380498
	Firmicutes	Peptostreptococcaceae	Romboutsia	38	0.000603511	0.00319348	0.10078	0.0948164	0.520345	0.61251	0.396155	0.355754	3.68557e-07	0.559856
	Firmicutes	Peptostreptococcaceae	Uncl_Peptostreptococcaceae	21	-	-	-	-	0.0144637	0.0197688	0.00851685	0.0114422	0.0668297
	Firmicutes	Planococcaceae	Lysinibacillus	14	-	-	-	-	0.000454287	0.00124846	0.0339967	0.0522464	0.00772831	0.33783
	Firmicutes	Ruminococcaceae	Acetivibrio	41	0.0196744	0.0288029	0.0520987	0.0360667	0.00747515	0.0176081	0.0277886	0.0185369	0.00348853
	Firmicutes	Ruminococcaceae	Anaerofilum	49	0.0278041	0.0290979	0.0851276	0.0168682	0.0102394	0.0125219	0.100255	0.0534568	0.000649256	0.189671
	Firmicutes	Ruminococcaceae	Anaeromassilibacillus	44	0.00450298	0.0106658	0.127999	0.040522	0.0131088	0.0137645	0.00870587	0.00369014	2.01707e-05	0.488766
	Firmicutes	Ruminococcaceae	Anaerotruncus	10	-	-	0.0194523	0.0469516	-	-	0.00477025	0.00577684	0.290284
	Firmicutes	Ruminococcaceae	Butyricicoccus	54	0.0926333	0.0824564	0.0875644	0.0799284	0.0211035	0.0289415	0.00360449	0.00361937	2.62624e-07	0.210468
	Firmicutes	Ruminococcaceae	Caproicibacter	15	0.000587309	0.00310775	0.00130907	0.00267527	-	-	0.00894711	0.00773396	0.088782
	Firmicutes	Ruminococcaceae	Caproiciproducens	60	0.0416936	0.0326324	0.0915997	0.0493913	0.0289794	0.0388597	0.0401049	0.0231272	0.0102797
	Firmicutes	Ruminococcaceae	Clostridium_IV	66	2.28484	2.21601	2.11642	0.572523	1.52677	1.28269	2.82452	0.636946	0.0416454	0.221796
	Firmicutes	Ruminococcaceae	Colidextribacter	66	2.37861	2.02618	0.140623	0.146367	0.103089	0.086317	0.0637802	0.035603	8.45591e-18	1.05756
	Firmicutes	Ruminococcaceae	Dysosmobacter	5	-	-	0.000201049	0.000635774	0.023103	0.0831369	-	-	0.0817398	0.472833
	Firmicutes	Ruminococcaceae	Ethanoligenens	21	-	-	0.00389342	0.00559786	0.00311178	0.00918938	0.0791786	0.129458	0.00367341	0.112337
	Firmicutes	Ruminococcaceae	Faecalibacterium	54	0.0835082	0.0687878	0.0715177	0.0345627	0.00327639	0.00546993	0.00838761	0.00556011	6.06275e-07	0.488062
	Firmicutes	Ruminococcaceae	Flavonifractor	30	-	-	0.00297679	0.00235066	0.0368001	0.067799	0.00303143	0.00265981	0.111596
	Firmicutes	Ruminococcaceae	Flintibacter	61	0.0294849	0.0261113	0.127336	0.044695	0.0779116	0.149276	0.36231	0.184015	0.000334279
	Firmicutes	Ruminococcaceae	Fournierella	44	0.00607097	0.0152416	0.0317495	0.0195857	0.031497	0.0531061	0.0212255	0.0130378	0.0644575
	Firmicutes	Ruminococcaceae	Harryflintia	58	0.0346868	0.0498333	0.148024	0.0551874	5.75287	4.05519	2.07533	1.16689	2.13111e-11	0.24406
	Firmicutes	Ruminococcaceae	Intestinimonas	62	0.0633349	0.0991553	0.43293	0.165782	0.147391	0.0926322	0.236557	0.0868932	5.8969e-05	0.0925461
	Firmicutes	Ruminococcaceae	Lawsonibacter	66	0.235829	0.179077	0.441659	0.23474	0.272237	0.201542	0.347375	0.0817454	0.12015
	Firmicutes	Ruminococcaceae	Massiliimalia	40	0.0466944	0.0390146	0.0319136	0.0486891	0.0151938	0.0188735	0.00138619	0.00309795	0.000145207
	Firmicutes	Ruminococcaceae	Monoglobus	66	1.34609	1.12478	1.54947	0.439566	1.58091	1.32783	2.02282	0.533583	0.529483
	Firmicutes	Ruminococcaceae	Negativibacillus	21	-	-	-	-	0.0189277	0.0190958	0.00309268	0.0046566	0.000224122
	Firmicutes	Ruminococcaceae	Neglecta	66	0.364748	0.164048	0.343056	0.141496	0.429862	0.384641	0.580053	0.381438	0.525752	0.05082
	Firmicutes	Ruminococcaceae	Oscillibacter	66	0.460446	0.175725	0.615948	0.115463	0.2992	0.298527	0.876001	0.241647	0.000155606	0.205857
	Firmicutes	Ruminococcaceae	Paludicola	59	0.0211173	0.0265772	0.113391	0.0466325	0.051756	0.0821866	0.0376021	0.0160696	0.00434781	0.151288
	Firmicutes	Ruminococcaceae	Papillibacter	62	0.103375	0.108696	0.333063	0.148334	0.258566	0.205589	0.618666	0.214855	0.000253969
	Firmicutes	Ruminococcaceae	Petroclostridium	64	0.276956	0.533935	0.166939	0.10982	0.407563	0.842554	0.643571	0.14003	0.0990832
	Firmicutes	Ruminococcaceae	Pseudobacteroides	45	0.0691053	0.174819	0.0400232	0.034763	0.0194051	0.0195591	0.105778	0.0532228	0.00480943
	Firmicutes	Ruminococcaceae	Pseudoflavonifractor	20	-	-	0.00259856	0.00299844	0.00247079	0.00757418	0.0148137	0.010171	0.061304
	Firmicutes	Ruminococcaceae	Ruminiclostridium	52	0.0695731	0.189628	0.118718	0.0770673	0.0161866	0.0172505	0.175227	0.0840942	0.000731595
	Firmicutes	Ruminococcaceae	Ruminococcus	65	0.19337	0.163581	0.486517	0.259014	4.05646	5.14677	2.8332	0.766478	1.31242e-08	0.152606
	Firmicutes	Ruminococcaceae	Ruthenibacterium	15	-	-	-	-	0.0227246	0.0138055	0.000174433	0.000628926	0.000286497	0.90972
	Firmicutes	Ruminococcaceae	Saccharofermentans	14	-	-	0.000201381	0.000636824	-	-	0.1355	0.0767529	3.3724e-07	0.694561
	Firmicutes	Ruminococcaceae	Sporobacter	66	20.618	6.97781	20.5397	1.98145	9.71102	5.64741	16.8451	2.70137	5.40088e-08	1.36114
	Firmicutes	Ruminococcaceae	Subdoligranulum	15	-	-	-	-	0.836752	1.51997	-	-	2.27437e-10	1.44746
	Firmicutes	Ruminococcaceae	Thermoclostridium	53	0.0351798	0.0615347	0.0992074	0.0634912	0.150391	0.176644	0.103985	0.0531839	0.0101726
	Firmicutes	Ruminococcaceae	Uncl_Ruminococcaceae	66	11.4346	3.40963	17.0096	2.38212	7.87315	3.4165	13.2277	1.40012	5.5531e-07	1.23942
	Firmicutes	Selenomonadaceae	Anaerovibrio	9	0.000221731	0.00117329	0.00106008	0.00335227	0.000138606	0.000536818	0.0177749	0.0330486	0.265917
	Firmicutes	Selenomonadaceae	Uncl_Selenomonadaceae	9	0.00687389	0.0257059	0.000619203	0.000997253	-	-	0.000161345	0.000581739	0.0338447
	Firmicutes	Sporomusaceae	Uncl_Sporomusaceae	49	0.0380487	0.0336157	0.0659605	0.0354138	0.00717882	0.0134068	0.0149343	0.0178578	2.8389e-05	0.112588
	Firmicutes	Staphylococcaceae	Staphylococcus	5	0.00232963	0.00785509	-	-	0.000187688	0.000726911	0.000214587	0.000773705	0.0613089
	Firmicutes	Streptococcaceae	Streptococcus	22	0.036389	0.136917	0.00355035	0.00803313	0.00566293	0.00835799	0.00235826	0.00275755	0.352191
	Firmicutes	Uncl_Bacillales	Uncl_Bacillales	22	-	-	0.000664938	0.00210272	0.0028334	0.00367114	0.0532382	0.0632095	0.00929746	0.0666033
	Firmicutes	Uncl_Clostridia	Uncl_Clostridia	66	1.03655	0.817776	1.75286	0.429313	2.59219	1.84862	3.14306	0.846408	0.000677021
	Firmicutes	Uncl_Clostridiales	Uncl_Clostridiales	66	9.88867	4.52231	9.83728	2.18179	15.241	4.98268	16.7985	1.92438	0.00327723	0.105488
	Firmicutes	Uncl_Firmicutes	Uncl_Firmicutes	66	0.213778	0.125005	0.825956	0.403796	0.565875	0.294494	1.32104	0.249932	4.57491e-07
	Firmicutes	Uncl_Selenomonadales	Uncl_Selenomonadales	3	0.00121628	0.00552495	-	-	0.00297827	0.0115348	-	-	0.0849528
	Lentisphaerae	Victivallaceae	Victivallis	20	-	-	0.0185656	0.0377981	-	-	0.0223448	0.0135953	0.00180292	0.251707
	Planctomycetes	Planctomycetaceae	Uncl_Planctomycetaceae	40	0.00443778	0.00781267	0.0273716	0.043427	0.00298901	0.00411092	0.189539	0.119591	2.95598e-05	0.0807303
	Planctomycetes	Uncl_Pirellulales	Uncl_Pirellulales	42	0.01309	0.0361555	0.0993358	0.0701774	0.144478	0.142196	0.351975	0.0637005	1.84899e-07	0.054228
	Planctomycetes	Uncl_Planctomycetacia	Uncl_Planctomycetacia	10	0.000929433	0.00353818	-	-	0.00132865	0.00273292	0.00273527	0.008051	0.181562
	Proteobacteria	Alcaligenaceae	Pigmentiphaga	4	0.00261024	0.00911407	-	-	-	-	0.000157159	0.000566645	0.044523
	Proteobacteria	Bdellovibrionaceae	Vampirovibrio	47	0.0447061	0.13771	0.314951	0.102425	0.0155754	0.0191516	0.0684612	0.0300889	1.47303e-05	0.457504
	Proteobacteria	Bradyrhizobiaceae	Rhodopseudomonas	8	-	-	0.000234621	0.000741936	0.00489587	0.0135317	0.000353881	0.000865037	0.11262
	Proteobacteria	Brucellaceae	Brucella	1	0.00277265	0.0146715	-	-	-	-	-	-	0.0496082
	Proteobacteria	Caulobacteraceae	Brevundimonas	4	0.020923	0.0865347	-	-	0.000547188	0.00211925	-	-	0.0405888
	Proteobacteria	Comamonadaceae	Variovorax	13	0.00475747	0.0160541	-	-	0.0115278	0.0207565	-	-	0.0123737
	Proteobacteria	Desulfovibrionaceae	Desulfovibrio	12	-	-	0.000216525	0.000684713	0.000701669	0.00220829	0.00625111	0.00557323	0.209445
	Proteobacteria	Desulfovibrionaceae	Mailhella	20	-	-	0.0174869	0.0082286	-	-	0.00347523	0.00306346	0.000743265
	Proteobacteria	Devosiaceae	Devosia	10	0.00173409	0.00804508	-	-	0.00091394	0.00170522	0.000861111	0.00147855	0.117544
	Proteobacteria	Enterobacteriaceae	Salmonella	2	0.0153393	0.0592468	-	-	-	-	-	-	0.055128
	Proteobacteria	Kiloniellaceae	Hwanghaeella	7	-	-	0.00721418	0.0142452	0.000353421	0.00093392	-	-	0.0757165
	Proteobacteria	Methylobacteriaceae	Methylobacterium	17	-	-	-	-	0.00246736	0.00366284	0.00312058	0.0038445	0.300061
	Proteobacteria	Moraxellaceae	Acinetobacter	3	0.0082189	0.0400355	-	-	0.000136797	0.000529813	-	-	0.050974
	Proteobacteria	Moraxellaceae	Alkanindiges	1	0.00252059	0.0133377	-	-	-	-	-	-	0.0676449
	Proteobacteria	Oxalobacteraceae	Herbaspirillum	6	0.0231895	0.122707	-	-	0.00141154	0.00247476	-	-	0.0692251	0.729977
	Proteobacteria	Oxalobacteraceae	Massilia	11	0.0161554	0.0773754	-	-	0.00527939	0.0095514	0.00017853	0.000643698	0.0721627	0.23727
	Proteobacteria	Pseudomonadaceae	Pseudomonas	7	1.18643	6.17638	-	-	0.0013522	0.00277707	-	-	0.0407177	0.855269
	Proteobacteria	Succinivibrionaceae	Ruminobacter	8	-	-	-	-	-	-	0.00524309	0.0121833	0.191128
	Proteobacteria	Sutterellaceae	Turicimonas	29	0.0100616	0.011346	0.0234864	0.0170144	0.000771536	0.0011396	-	-	6.65383e-05	0.540175
	Proteobacteria	Uncl_Betaproteobacteria	Uncl_Betaproteobacteria	20	0.0132273	0.0357965	0.0117061	0.0120495	0.000950052	0.00274658	0.000812241	0.00180238	0.0192533	0.172163
	Proteobacteria	Uncl_Deltaproteobacteria	Uncl_Deltaproteobacteria	20	-	-	0.0102113	0.00924418	-	-	0.00854204	0.00522636	0.0153465
	Proteobacteria	Uncl_Proteobacteria	Uncl_Proteobacteria	25	0.000381644	0.00201947	0.0102579	0.00651794	0.00392033	0.0145721	0.0175472	0.0140366	0.00515615	0.147756
	Proteobacteria	Xanthomonadaceae	Stenotrophomonas	6	1.06203	4.27912	-	-	0.000291014	0.000769571	0.000185607	0.000669217	0.0425083	0.902817
	Spirochaetes	Spirochaetaceae	Treponema	58	0.567065	0.744285	0.677532	0.441706	0.0676097	0.108541	0.991854	0.519898	0.00128064	0.0772259
	Synergistetes	Synergistaceae	Fretibacterium	17	0.00190372	0.00622609	0.00089721	0.00116987	0.0219446	0.0535043	0.000393117	0.000964345	0.0888762	0.123397
	Verrucomicrobia	Akkermansiaceae	Akkermansia	35	0.00802553	0.0305745	0.211158	0.172163	0.0734409	0.13311	0.245497	0.0738531	8.41657e-07	0.0528253
	Verrucomicrobia	Puniceicoccaceae	Ruficoccus	21	0.00367347	0.015072	0.0675924	0.052567	0.013152	0.035527	0.000753937	0.00154314	0.0023993
	Verrucomicrobia	Uncl_Subdivision5	Uncl_Subdivision5	39	0.00734173	0.0110186	0.0396484	0.0372786	0.000499151	0.00103881	0.050463	0.0319181	9.39063e-05	0.328446
	Verrucomicrobia	Uncl_Verrucomicrobia	Uncl_Verrucomicrobia	20	-	-	0.0371922	0.0408846	-	-	0.0110908	0.010388	0.0032001	0.208293

## Sheet: S10
Table S10: Protist genera: differential abundance and Gini scores. For a description of each column, see the legend to Table S6.
PROTISTS					RELATIVE ABUNDANCES (%)								DIFF. ABUND	RANDOM FOREST
					deep-snow		shallow-snow		Rev. pen		LARS
#	Phylum	Family	Genus	N	mean	sd	mean	sd	mean	sd	mean	sd	p-value	Gini score
	Amoebozoa	Echinamoebida	Echinamoebida	3	-	-	-	-	0.0470179	0.118067	-	-	0.410439
	Amoebozoa	Echinamoebida	Uncl_Echinamoebida	21	-	-	0.00957977	0.0302939	0.635862	1.21016	0.322116	0.451243	0.0155751	0.406168
	Amoebozoa	Euamoebida	BOLA868	3	-	-	-	-	0.0418043	0.098113	-	-	0.46345
	Apicomplexa	Cryptosporida	Colpodella	27	0.0216338	0.114475	0.0394258	0.0853263	0.448465	0.438415	0.333579	0.975684	0.00905688	0.310982
	Apicomplexa	Cryptosporida	Colpodellidae	12	-	-	-	-	0.0521208	0.0654684	0.00554871	0.0178438	0.395291	0.29657
	Apicomplexa	Cryptosporida	Uncl_Cryptosporida	11	0.0358495	0.112472	-	-	0.001443	0.00558872	0.0237034	0.0334748	0.106172	1.10597
	Apicomplexa	Cryptosporidiidae	Cryptosporidium	34	0.0917433	0.351462	0.234256	0.670995	0.494782	0.801685	4.94624	14.6673	8.16745e-05	1.01389
	Apicomplexa	Eimeriidae	Uncl_Eimeriidae	7	0.00154527	0.0081768	0.0764102	0.1641	-	-	0.00115077	0.00414915	0.101143	1.24701
	Apicomplexa	Eugregarinorida	Apicomplexa	11	-	-	-	-	0.179012	0.360617	0.000204648	0.000737869	0.108957	0.453452
	Apicomplexa	Eugregarinorida	Ascogregarina	5	0.0200094	0.0772733	0.0953777	0.288646	-	-	-	-	0.187619	2.17545
	Apicomplexa	Eugregarinorida	D3P05A02	7	-	-	-	-	0.38443	0.921617	0.023025	0.0638265	0.537465	0.380356
	Apicomplexa	Eugregarinorida	Elev-18S-1089	3	-	-	-	-	0.013667	0.0529322	0.00696806	0.0198359	0.402593
	Apicomplexa	Eugregarinorida	Heterocapsaceae	49	4.67242	8.44847	0.143012	0.166851	0.962551	0.918979	0.00151674	0.00344257	1.292e-05	1.17386
	Apicomplexa	Eugregarinorida	LEMD098	1	-	-	-	-	-	-	0.0113938	0.0410808	0.344314
	Apicomplexa	Eugregarinorida	Paraschneideria	54	11.4261	21.9591	4.01904	3.59999	0.667608	1.0266	0.293411	0.302926	0.0242258	0.854426
	Apicomplexa	Eugregarinorida	Psychodiella	22	2.79106	6.99896	0.202453	0.27935	0.0504439	0.195368	0.00497235	0.0131778	0.00946776	0.989254
	Apicomplexa	Eugregarinorida	Syncystis	1	0.00525392	0.0278011	-	-	-	-	-	-	0.250722
	Apicomplexa	Eugregarinorida	Uncl_Eugregarinorida	34	0.110225	0.376161	1.78348	1.44742	4.75995	5.18746	0.0408922	0.103856	4.7665e-07	0.609131
	Apicomplexa	Gregarinasina	Gregarinasina	4	0.00169195	0.00895297	0.0350155	0.106317	0.102	0.395046	-	-	0.348715
	Apicomplexa	Gregarinasina	Stenophora	28	2.01567	6.29071	7.27232	8.56203	4.56273	6.86033	-	-	3.35636e-09	1.7714
	Apicomplexa	Neogregarinorida	Uncl_Neogregarinorida	5	-	-	-	-	0.00417449	0.0161677	0.00996098	0.0187888	0.257838
	Apicomplexa	Theileriidae	Theileria	1	-	-	-	-	0.0466291	0.180594	-	-	0.368428
	Apicomplexa	Uncl_Apicomplexa	Uncl_Apicomplexa	4	-	-	0.0161889	0.0480684	0.0245746	0.0655662	-	-	0.423712
	Apicomplexa	Uncl_Conoidasida	Uncl_Conoidasida	58	43.0433	25.1061	0.104446	0.319876	5.0376	4.6635	0.0504948	0.065594	8.08376e-18	4.75618
	Apicomplexa	Uncl_Gregarinasina	Uncl_Gregarinasina	6	-	-	0.160313	0.311682	0.200148	0.622864	-	-	0.283289	0.775023
	Archamoebae	Entamoebida	Entamoeba	65	35.474	30.516	40.0401	27.5772	27.282	17.4944	54.9833	24.7385	0.0473568	0.10175
	Bigyra	Blastocystidae	Blastocystis	30	-	-	16.0758	23.4798	1.38298	3.80653	16.2281	11.6185	4.24684e-12	2.02874
	Cavosteliida	Cavosteliida	Gephyramoeba	3	-	-	-	-	0.134698	0.458956	0.000546549	0.00197061	0.52792
	Cavosteliida	Cavosteliida	Tychosporium	1	-	-	-	-	0.0814405	0.315418	-	-	0.387865
	Cercozoa	Cercomonadidae	Cercomonas	12	-	-	0.0106301	0.0249415	0.295677	0.545027	0.000759584	0.00273872	0.158515	0.226053
	Cercozoa	Cercomonadidae	Eocercomonas	6	-	-	-	-	0.0230988	0.0456066	-	-	0.422645	0.638347
	Cercozoa	Cercomonadidae	Paracercomonas	24	-	-	0.0160206	0.0428389	1.84139	4.65237	0.0178976	0.0246084	0.00443084	0.345703
	Cercozoa	Cercomonadidae	Uncl_Cercomonadidae	1	-	-	-	-	0.0160043	0.0619843	-	-	0.341067
	Cercozoa	Glissomonadida	Cercozoa	7	-	-	-	-	0.0764986	0.169654	0.000445996	0.00160806	0.45443	0.403771
	Cercozoa	Glissomonadida	Glissomonadida	7	-	-	0.00299267	0.00946365	0.0375619	0.0853496	-	-	0.46444	0.451121
	Cercozoa	Glissomonadida	Heteromita	15	-	-	0.0306588	0.0763177	0.0250304	0.0297918	-	-	0.290618	0.281953
	Cercozoa	Glissomonadida	Uncl_Glissomonadida	22	-	-	0.0344888	0.0440374	7.96007	3.69687	-	-	2.41273e-09	2.80565
	Cercozoa	Glissomonadida	Viridiraptor	27	0.120129	0.635661	0.3076	0.218081	1.76862	1.28213	0.000863076	0.00311186	8.59326e-09	2.06744
	Cercozoa	Krakenidae	Kraken	1	-	-	-	-	0.021339	0.0826457	-	-	0.396144
	Cercozoa	Rhizaspididae	Rhogostoma	1	-	-	-	-	0.0231173	0.0895328	-	-	0.361026
	Cercozoa	Spongomonadida	Spongomonas	22	-	-	0.150687	0.151747	0.26711	0.358529	0.00274753	0.00832008	0.00352793	0.588165
	Cercozoa	Uncl_Cercozoa	Uncl_Cercozoa	38	0.0603463	0.319323	0.250155	0.191126	36.1537	12.8275	0.0517841	0.0512636	2.45027e-14	2.90025
	Cercozoa	Uncl_Thecofilosea	Uncl_Thecofilosea	5	-	-	-	-	0.0820795	0.17057	-	-	0.410976	1.04022
	Ciliophora	Colpodea	Colpoda	20	-	-	0.0133106	0.0381749	0.149136	0.282419	0.130345	0.138706	0.0041478	0.431059
	Ciliophora	Colpodea	Cyrtolophosidida	3	-	-	-	-	0.014226	0.0550971	0.00104504	0.00255619	0.377458
	Ciliophora	Colpodea	Hausmanniella	20	0.0938929	0.405096	-	-	0.0532738	0.104639	0.0730481	0.140928	0.108647	0.911813
	Ciliophora	Colpodea	Platyophryides	7	-	-	-	-	0.328907	0.613475	0.00639408	0.0169196	0.508354	0.440383
	Ciliophora	Colpodea	Pseudocyrtolophosis	7	-	-	-	-	0.02213	0.0777279	0.00196091	0.00282596	0.404121	0.874678
	Ciliophora	Colpodea	Pseudoplatyophrya	25	0.000816924	0.00432276	0.0272996	0.0541768	0.0921939	0.156044	0.015842	0.0183584	0.390769	0.106112
	Ciliophora	Colpodea	Uncl_Colpodea	18	-	-	0.0159004	0.0258558	0.138445	0.347726	0.202144	0.459601	0.0899635	0.391028
	Ciliophora	Haptoria	Uncl_Haptoria	1	-	-	-	-	0.0237671	0.0920495	-	-	0.341757
	Ciliophora	Hypotrichia	Rigidohymena	1	-	-	-	-	-	-	0.00758192	0.027337	0.299133
	Ciliophora	Hypotrichia	Uncl_Hypotrichia	4	-	-	-	-	0.13727	0.390483	0.0150799	0.0543713	0.532525
	Ciliophora	Oligohymenophorea	Homalogastra	4	-	-	-	-	0.107222	0.370013	-	-	0.441922
	Ciliophora	Oligohymenophorea	Uncl_Oligohymenophorea	1	-	-	-	-	0.0729083	0.282373	-	-	0.35702
	Ciliophora	Parameciidae	Paramecium	5	0.00453285	0.0222596	0.00102491	0.00324103	0.00924404	0.0319227	-	-	0.278406
	Ciliophora	Phyllopharyngea	Heliophrya	1	-	-	-	-	0.991442	3.83984	-	-	0.411003
	Ciliophora	Trachelophyllidae	Chaenea	4	-	-	0.0604314	0.178745	0.000721501	0.00279436	-	-	0.227563
	Gracilipodida	Gracilipodida	Filamoeba	6	-	-	-	-	0.00943285	0.0365333	0.0819005	0.209668	0.227827	1.16821
	Gracilipodida	Gracilipodida	Flamella	3	-	-	-	-	0.209752	0.679102	0.00168617	0.00607957	0.479486
	Gracilipodida	Gracilipodida	Gracilipodida	4	-	-	-	-	-	-	0.0103229	0.0215913	0.265384
	Gracilipodida	Gracilipodida	Uncl_Gracilipodida	14	-	-	-	-	0.33476	0.74268	0.0236081	0.0413197	0.309431	0.19784
	MAST-12	MAST-12C	MAST-12C	2	-	-	0.00717434	0.0226872	0.0169366	0.0655951	-	-	0.358622
	Parabasalia	Gf10_symbiont_group	Uncl_Gf10_symbiont_group	7	-	-	-	-	0.321666	0.54654	-	-	0.208011	0.516398
	Parabasalia	Trichomonadea	Hexamastix	14	-	-	0.000815594	0.00257914	-	-	3.18832	3.37245	3.54321e-10	3.29946
	Parabasalia	Trichomonadea	Simplicimonas	21	-	-	28.7636	26.2048	0.00127251	0.0049284	18.0442	15.9929	1.86682e-12	1.86623
	Parabasalia	Trichomonadea	Tetratrichomonas	5	-	-	-	-	-	-	0.805618	1.29272	0.0554886	2.19768
	Peronosporomycetes	Peronosporomycetes	Uncl_Peronosporomycetes	2	-	-	-	-	0.02578	0.0774779	-	-	0.406766
	Protalveolata	A31	A31	23	0.00457477	0.0242074	-	-	0.658476	0.558464	0.0292693	0.043777	2.38344e-05	1.3933
	Protalveolata	A31	Uncl_A31	1	0.00522831	0.0276656	-	-	-	-	-	-	0.287893
	SAR	Labyrinthulomycetes	Sorodiplophrys	2	-	-	-	-	0.0915857	0.248661	-	-	0.476413

[truncated: 4 more sheets: S11, S12, S13, S14]
